# Supplementary material for: Ionizing radiation induces transgenerational effects of DNA methylation in zebrafish
Source: Sci Rep. 2018 Oct 18;8:15373. doi: 10.1038/s41598-018-33817-w (PMC6193964; doi:10.1038/s41598-018-33817-w)
Supplement: Supplementary file 2 — Supplementary Information file 1 [file 41598_2018_33817_MOESM2_ESM.xlsx]

## Sheet: DMRs_all
chr	start	end	pvalue	qvalue	meth.diff
1	18001	18250	1.11933e-05	0.00283956	-20.273
1	18126	18375	1.28914e-09	2.44845e-06	-17.0243
1	18251	18500	1.10983e-05	0.00282154	-15.4281
1	147126	147375	1.81465e-12	8.9915e-09	-29.0571
1	147251	147500	1.37875e-14	1.2875e-10	-30.27
1	502501	502750	4.26369e-05	0.00707983	13.7631
1	754626	754875	1.22999e-05	0.00303546	-14.4579
1	1431501	1431750	7.40766e-07	0.000407212	13.1459
1	1750876	1751125	4.53074e-08	4.57075e-05	11.6879
1	2082001	2082250	4.7627e-05	0.00761004	12.5457
1	2095501	2095750	3.83714e-05	0.00660728	-17.6776
1	2254751	2255000	2.76175e-05	0.00530064	13.0814
1	2596376	2596625	1.72363e-07	0.000129294	-18.0051
1	2596501	2596750	2.38392e-08	2.73048e-05	-21.0678
1	3022126	3022375	4.61292e-05	0.00744207	12.9081
1	3022251	3022500	4.61292e-05	0.00744207	12.9081
1	3224126	3224375	2.58415e-05	0.0050721	10.4461
1	3848376	3848625	4.3891e-07	0.000271846	-22.9825
1	4468876	4469125	7.27835e-05	0.00996312	12.8163
1	4556876	4557125	1.32691e-06	0.00062314	-16.8927
1	4557001	4557250	6.03368e-07	0.000347003	-16.3282
1	4669251	4669500	7.24873e-05	0.00993702	-10.9488
1	4755126	4755375	1.95128e-06	0.000824878	22.585
1	4755251	4755500	2.77566e-05	0.00531963	19.5423
1	4882126	4882375	1.63143e-06	0.000723686	-14.7459
1	5316376	5316625	7.54054e-06	0.00216969	10.2779
1	5333251	5333500	1.29263e-06	0.000611468	-17.1327
1	5333376	5333625	6.44982e-07	0.000365453	-21.3491
1	5403626	5403875	3.97765e-06	0.00138392	17.8808
1	5419376	5419625	4.53509e-06	0.00151658	12.7241
1	5419501	5419750	5.32174e-07	0.000314202	15.4722
1	5496501	5496750	3.58006e-06	0.00128836	11.0357
1	5765126	5765375	5.43292e-06	0.0017319	-13.3993
1	5999126	5999375	5.27883e-05	0.00813234	18.5907
1	6173126	6173375	8.88813e-06	0.00243151	10.453
1	6280251	6280500	4.70604e-05	0.00754433	13.3701
1	6322876	6323125	6.44468e-05	0.00920783	10.1379
1	6574626	6574875	1.87609e-08	2.242e-05	19.6981
1	6574751	6575000	1.32685e-05	0.00320599	24.8019
1	7045626	7045875	2.1565e-05	0.0044706	11.4276
1	7045751	7046000	2.1565e-05	0.0044706	11.4276
1	7057876	7058125	1.49213e-08	1.86261e-05	18.451
1	7058001	7058250	6.00117e-10	1.26883e-06	22.0179
1	7478876	7479125	3.39734e-05	0.00609644	-12.4308
1	7535251	7535500	3.63312e-05	0.00638004	11.9751
1	7748126	7748375	3.77956e-05	0.00655143	13.7576
1	7748251	7748500	3.77956e-05	0.00655143	13.7576
1	7908126	7908375	2.4681e-09	4.25997e-06	-36.3231
1	8398751	8399000	1.09501e-05	0.00279656	-18.5891
1	8439751	8440000	6.48743e-05	0.00924442	22.5579
1	8774751	8775000	1.81386e-05	0.00398108	-12.3192
1	8774876	8775125	1.81386e-05	0.00398108	-12.3192
1	8860501	8860750	7.93055e-06	0.00225114	10.5793
1	9097251	9097500	4.45563e-07	0.000275382	-22.5034
1	9167876	9168125	2.79279e-05	0.00534542	-17.8931
1	9168001	9168250	2.79279e-05	0.00534542	-17.8931
1	9217376	9217625	5.9267e-05	0.00872887	-13.5446
1	9269751	9270000	1.741e-06	0.00075865	-18.0915
1	9283876	9284125	9.07296e-07	0.000472206	-16.2369
1	9333626	9333875	4.34352e-05	0.00717721	-10.7063
1	9380001	9380250	4.92209e-05	0.00777517	-14.5972
1	9602251	9602500	6.20297e-05	0.00899481	-15.067
1	9611626	9611875	4.25679e-06	0.00145224	-15.1182
1	9651001	9651250	9.70651e-06	0.00257371	-12.9521
1	9673376	9673625	5.04853e-06	0.00164345	-16.6816
1	9673501	9673750	3.31013e-06	0.00121769	-17.7298
1	9779251	9779500	4.9127e-05	0.00776707	17.1122
1	9817126	9817375	3.46157e-05	0.0061729	-14.4769
1	10238626	10238875	7.55358e-07	0.000413052	-10.6608
1	10238751	10239000	6.11314e-09	8.83465e-06	-12.7842
1	10738626	10738875	4.99729e-06	0.00163069	19.6554
1	11242626	11242875	2.89453e-06	0.0011044	-15.1199
1	11385001	11385250	8.62415e-06	0.00238224	10.9775
1	11417001	11417250	5.41785e-08	5.25114e-05	-14.2857
1	11417126	11417375	3.3557e-08	3.59443e-05	-12.1212
1	11491626	11491875	1.98929e-05	0.00423238	16.9106
1	11594876	11595125	5.10184e-07	0.000305346	-10.8887
1	12127501	12127750	1.31976e-06	0.000620981	18.0284
1	12127626	12127875	7.01026e-06	0.00206424	20.9958
1	12247251	12247500	7.15512e-05	0.00986769	-12.3387
1	13334501	13334750	8.46508e-07	0.000448256	23.9445
1	13394501	13394750	4.91868e-09	7.37929e-06	-29.5225
1	13394626	13394875	9.85649e-09	1.31664e-05	-35.5069
1	13474501	13474750	1.75039e-05	0.00388939	-13.849
1	13569001	13569250	7.24441e-06	0.00210912	-17.7193
1	13569126	13569375	1.66658e-06	0.000734804	-13.1415
1	13677251	13677500	1.50863e-05	0.00351126	-16.2071
1	14241751	14242000	1.00096e-05	0.0026292	11.2533
1	14436376	14436625	1.5974e-06	0.000713277	-25.059
1	14470376	14470625	2.64911e-05	0.00515165	-18.4876
1	14755001	14755250	1.4521e-08	1.82515e-05	-25.2488
1	14755126	14755375	5.5299e-08	5.34551e-05	-26.6662
1	14865876	14866125	1.08691e-06	0.00053878	-15.6887
1	14866001	14866250	5.89374e-06	0.00183456	-14.7393
1	15762126	15762375	1.16165e-05	0.00291619	16.1037
1	15818376	15818625	7.3129e-10	1.51107e-06	-22.8606
1	15818501	15818750	1.13316e-08	1.48048e-05	-21.7611
1	15922126	15922375	3.51887e-09	5.68938e-06	14.5312
1	15922251	15922500	3.51887e-09	5.68938e-06	14.5312
1	15995251	15995500	1.45532e-06	0.000665842	-14.8119
1	16285251	16285500	4.31062e-05	0.00713581	-12.4268
1	16285376	16285625	4.31062e-05	0.00713581	-12.4268
1	16422501	16422750	4.57383e-05	0.00740233	13.4481
1	16621626	16621875	1.98263e-05	0.00422342	11.3482
1	16684501	16684750	6.20755e-09	8.95333e-06	-13.5217
1	16684626	16684875	3.16196e-08	3.41452e-05	-13.5677
1	17022376	17022625	3.97314e-05	0.00676074	19.9084
1	17027376	17027625	1.46633e-06	0.000668777	-12.7551
1	17362001	17362250	1.30186e-17	2.56282e-13	-29.8193
1	17362126	17362375	3.74339e-15	4.10015e-11	-26.0479
1	17362501	17362750	2.11284e-05	0.004402	-11.7631
1	17693251	17693500	4.45891e-05	0.0072926	-13.5501
1	17706251	17706500	3.30781e-05	0.00598963	13.7574
1	17707251	17707500	2.07645e-05	0.00435296	-12.8415
1	17712251	17712500	5.8458e-05	0.00865194	15.8336
1	17954501	17954750	6.89876e-05	0.00963176	11.2551
1	17976251	17976500	2.98167e-05	0.00557581	-14.0879
1	18117501	18117750	2.89106e-06	0.00110366	24.6732
1	18375501	18375750	7.30668e-08	6.64836e-05	11.2921
1	18440001	18440250	8.88087e-08	7.79351e-05	-26.7092
1	18440126	18440375	1.20158e-08	1.55166e-05	-22.3271
1	18494626	18494875	3.43412e-05	0.00614125	-20.5108
1	18579876	18580125	1.44912e-07	0.000112707	20.3634
1	18580001	18580250	1.44912e-07	0.000112707	20.3634
1	18608251	18608500	1.07512e-07	9.00105e-05	-22.638
1	18608376	18608625	1.07512e-07	9.00105e-05	-22.638
1	19198126	19198375	1.91815e-05	0.00413876	-18.5284
1	19305376	19305625	1.58337e-05	0.00363183	11.2875
1	19370751	19371000	6.87843e-05	0.00961571	-10.2777
1	19538126	19538375	3.25255e-06	0.00120227	-16.0699
1	19538251	19538500	1.29881e-07	0.000103617	-16.9547
1	19636001	19636250	6.69137e-05	0.0094381	13.3984
1	19920251	19920500	4.09735e-05	0.00690277	-12.3195
1	20010751	20011000	1.77845e-05	0.00393305	17.1992
1	20010876	20011125	1.38507e-05	0.00330523	17.5121
1	20280376	20280625	7.71568e-08	6.93817e-05	28.9235
1	20280501	20280750	9.00663e-06	0.00245196	17.7541
1	20333126	20333375	2.10666e-06	0.000874572	-10.1677
1	20354376	20354625	9.01585e-06	0.00245361	-18.5294
1	20354501	20354750	3.50727e-06	0.00126969	-14.9756
1	20544251	20544500	1.12192e-06	0.000548998	10.5412
1	20599001	20599250	2.35571e-05	0.00476163	16.925
1	20599126	20599375	6.31797e-06	0.00192024	22.6204
1	20599376	20599625	2.87848e-06	0.00109972	12.7892
1	20709126	20709375	7.14424e-06	0.00208858	-13.8739
1	21467126	21467375	1.67565e-08	2.04268e-05	-16.2314
1	21602876	21603125	6.89683e-05	0.00963	16.6667
1	21742626	21742875	2.42517e-05	0.00485084	-13.3987
1	21976751	21977000	1.04717e-05	0.00271193	13.3848
1	21976876	21977125	2.2029e-06	0.000904445	11.9315
1	22009001	22009250	4.11652e-06	0.00141801	10.9489
1	22318251	22318500	6.3724e-05	0.00914912	-12.1599
1	22868126	22868375	3.96067e-06	0.00138096	10.3322
1	22997751	22998000	8.04419e-08	7.16721e-05	10.8833
1	23030001	23030250	8.96396e-07	0.000467535	-13.1948
1	23030126	23030375	2.86476e-40	4.17325e-34	-22.623
1	23030251	23030500	3.36699e-39	2.45244e-33	-24.1418
1	23030376	23030625	2.28407e-16	3.39523e-12	-20.5984
1	23030501	23030750	4.75474e-15	5.0112e-11	-19.9109
1	23030626	23030875	3.50619e-11	1.1201e-07	-16.7406
1	23030751	23031000	2.38321e-09	4.12811e-06	-13.1979
1	23544501	23544750	4.56972e-05	0.00740071	11.0299
1	24036251	24036500	3.41597e-05	0.00611555	13.9344
1	24159126	24159375	9.93906e-07	0.00050625	17.4773
1	24159251	24159500	9.93906e-07	0.00050625	17.4773
1	24346501	24346750	1.3136e-05	0.00318614	11.0684
1	24607126	24607375	7.15625e-05	0.00986831	-11.2126
1	24879626	24879875	5.8093e-06	0.00181747	-12.2048
1	24879751	24880000	2.85054e-10	6.78518e-07	-11.5158
1	24879876	24880125	1.0839e-05	0.00277674	-10.9245
1	25024751	25025000	1.67957e-07	0.000126642	22.8879
1	25024876	25025125	2.73324e-19	7.37343e-15	27.2274
1	25025001	25025250	3.91561e-12	1.68759e-08	25.4496
1	25038251	25038500	2.03011e-05	0.00429164	-15.3958
1	25038751	25039000	2.90727e-06	0.00110752	-16.0922
1	25038876	25039125	4.59726e-07	0.000281153	-18.3983
1	25710001	25710250	4.69127e-09	7.11137e-06	-15.2964
1	25840376	25840625	1.74204e-05	0.00388091	-21.9882
1	25840501	25840750	2.69986e-08	3.00232e-05	-15.7601
1	26668876	26669125	2.57753e-07	0.000177198	14.9901
1	26669001	26669250	1.13627e-07	9.39954e-05	14.9637
1	27130376	27130625	2.26596e-06	0.000923584	-16.0888
1	27222876	27223125	2.70913e-06	0.00104849	-16.9905
1	27247376	27247625	5.83438e-05	0.00864597	-13.6197
1	27313751	27314000	3.05434e-06	0.00115002	-12.5411
1	27313876	27314125	3.74322e-05	0.00651359	-10.5115
1	27415876	27416125	1.04239e-05	0.00270293	-10.5575
1	27645001	27645250	1.58779e-12	8.00354e-09	-37.1405
1	27645126	27645375	7.64986e-13	4.25342e-09	-38.8089
1	27645876	27646125	4.21914e-09	6.55295e-06	-25.4244
1	27646001	27646250	2.66836e-12	1.24588e-08	-21.1202
1	27812626	27812875	1.65273e-05	0.00373193	-20.4945
1	27929501	27929750	2.23132e-05	0.00458394	14.6822
1	28858751	28859000	1.57396e-10	4.08711e-07	24.8999
1	29078626	29078875	2.55859e-09	4.36955e-06	-12.8295
1	29169876	29170125	1.00661e-05	0.00263979	13.1998
1	29325501	29325750	6.55411e-05	0.00930526	-23.2359
1	30551001	30551250	7.67754e-09	1.07232e-05	17.92
1	30551126	30551375	1.0361e-06	0.000521182	21.6738
1	30911001	30911250	2.88991e-05	0.0054669	-19.0404
1	31078001	31078250	4.09165e-05	0.00689556	-17.7769
1	31967501	31967750	6.79583e-06	0.00201982	-13.9551
1	34691876	34692125	6.01414e-08	5.70141e-05	15.2475
1	35416876	35417125	4.02619e-05	0.00681961	14.7908
1	35417001	35417250	2.3818e-07	0.000166892	18.3132
1	35525126	35525375	3.89489e-09	6.14684e-06	-13.4529
1	35525251	35525500	3.95589e-08	4.08416e-05	-11.0405
1	36522626	36522875	3.71819e-05	0.00648141	13.2544
1	36764626	36764875	1.66279e-08	2.0304e-05	-18.0283
1	36764751	36765000	2.41914e-08	2.76183e-05	-19.8698
1	36794376	36794625	1.11587e-06	0.000546952	27.2032
1	36794501	36794750	1.11587e-06	0.000546952	27.2032
1	36848251	36848500	2.51035e-08	2.83391e-05	10.2804
1	36937876	36938125	5.37859e-05	0.00822773	13.9898
1	37331001	37331250	7.17054e-05	0.00987586	-12.2058
1	37414376	37414625	2.16808e-08	2.53073e-05	-26.3893
1	37414501	37414750	4.11828e-10	9.2582e-07	-34.7724
1	37414876	37415125	3.71557e-07	0.000237478	-25.1141
1	37415001	37415250	3.71557e-07	0.000237478	-25.1141
1	37957876	37958125	7.03176e-10	1.45919e-06	13.8038
1	37958001	37958250	5.82945e-07	0.000338599	15.2299
1	38093501	38093750	1.16845e-06	0.000565269	-17.2649
1	38094001	38094250	6.14471e-05	0.00894416	-13.6616
1	38145751	38146000	9.16039e-06	0.00248361	16.9336
1	38725501	38725750	2.54169e-06	0.00100188	-11.1546
1	38729751	38730000	4.71139e-08	4.72355e-05	-21.4545
1	38729876	38730125	1.0006e-08	1.32874e-05	-17.3204
1	38849126	38849375	6.71767e-07	0.000376674	-10.8995
1	39416251	39416500	2.38325e-05	0.004792	-14.7738
1	39416376	39416625	2.0965e-05	0.00438364	-12.0591
1	39416501	39416750	2.38138e-05	0.0047907	-13.2531
1	39430001	39430250	4.51639e-07	0.000277733	10.2433
1	39491251	39491500	1.22201e-06	0.000583962	14.0198
1	39511126	39511375	1.86164e-07	0.000137244	-16.3501
1	39921001	39921250	4.60271e-05	0.00743348	-10.3183
1	40255251	40255500	4.6225e-05	0.00745102	-13.2245
1	40405126	40405375	1.07702e-05	0.00276564	-12.381
1	40405251	40405500	5.53697e-05	0.00837765	-12.325
1	40802251	40802500	5.60649e-05	0.00843378	12.7778
1	40974501	40974750	9.51172e-06	0.0025389	-19.4038
1	40974626	40974875	6.75713e-05	0.00950314	-13.8283
1	41078126	41078375	7.4487e-06	0.00214997	-14.1574
1	41377501	41377750	6.35115e-05	0.00913141	13.8055
1	42327876	42328125	2.0773e-12	1.00202e-08	-17.915
1	42328001	42328250	2.0773e-12	1.00202e-08	-17.915
1	43269751	43270000	5.98033e-05	0.00877858	12.7849
1	43439001	43439250	3.10035e-05	0.00571895	11.8152
1	43703501	43703750	5.3402e-05	0.00818913	18.457
1	43942626	43942875	6.13796e-05	0.0089388	-13.4164
1	43955876	43956125	3.39527e-10	7.89855e-07	-19.4914
1	43956001	43956250	2.87686e-07	0.000193976	-14.8238
1	44058376	44058625	7.63872e-09	1.071e-05	-16.5733
1	44058501	44058750	1.4229e-07	0.000111622	-17.4889
1	44060126	44060375	4.20417e-05	0.007017	12.0726
1	44060251	44060500	1.45823e-06	0.000666126	13.1922
1	44060376	44060625	9.46504e-07	0.00048841	15.679
1	44156251	44156500	3.98202e-05	0.00676954	10.5908
1	44281876	44282125	8.96245e-07	0.000467535	-18.3318
1	44282001	44282250	2.91287e-07	0.000195705	-15.5842
1	44594751	44595000	4.30561e-05	0.00713238	-10.177
1	44594876	44595125	7.13472e-08	6.53681e-05	-20.1649
1	44611751	44612000	2.15929e-07	0.000154204	12.9612
1	44674251	44674500	5.53978e-09	8.15182e-06	-19.2485
1	44674376	44674625	1.35597e-06	0.000633928	-16.5207
1	44773376	44773625	2.6635e-05	0.00517066	13.9303
1	44773501	44773750	5.67787e-05	0.00850689	10.9168
1	44856626	44856875	6.26596e-07	0.000357565	-10.2691
1	45667501	45667750	5.22496e-05	0.00807497	10.5424
1	45722876	45723125	1.48644e-08	1.85869e-05	-14.4837
1	45723001	45723250	5.65333e-06	0.00178451	-16.4272
1	45767001	45767250	9.11579e-09	1.23834e-05	10.6584
1	46140251	46140500	1.07526e-06	0.000534967	19.3267
1	46140376	46140625	7.89297e-12	3.12448e-08	20.0587
1	46141876	46142125	5.56455e-05	0.00839071	15.3424
1	46275876	46276125	5.75879e-05	0.00858959	-14.6974
1	46371126	46371375	7.03681e-05	0.00975717	-11.1432
1	46399501	46399750	5.42757e-06	0.00173162	-18.1688
1	46399626	46399875	6.25149e-05	0.00903907	-18.1098
1	46449501	46449750	3.89699e-05	0.00667327	10.5508
1	46449626	46449875	1.12617e-05	0.00285105	10.8458
1	46568376	46568625	1.49794e-06	0.000679788	12.7624
1	47639626	47639875	6.96911e-05	0.00970116	14.2252
1	48588751	48589000	1.72666e-06	0.000754669	11.2956
1	49020876	49021125	4.3963e-05	0.00723488	10.4103
1	49058626	49058875	6.87318e-05	0.00961171	14.1235
1	49071126	49071375	2.30394e-05	0.00468818	17.3386
1	49104376	49104625	7.28023e-06	0.00211391	-12.7752
1	49104501	49104750	8.33536e-07	0.000442674	-13.9187
1	49283501	49283750	9.45899e-06	0.00252883	-11.1516
1	49467251	49467500	1.48902e-14	1.36716e-10	22.4076
1	49467376	49467625	1.48902e-14	1.36716e-10	22.4076
1	50348126	50348375	3.96285e-05	0.00674875	14.6754
1	50530626	50530875	6.44914e-05	0.00921006	10.876
1	50732376	50732625	7.17209e-05	0.00987706	11.369
1	50914501	50914750	9.7801e-09	1.31189e-05	-32.7506
1	50914626	50914875	4.60664e-06	0.00153387	-16.9753
1	51280501	51280750	3.93292e-05	0.00670877	11.6356
1	53312251	53312500	2.05893e-05	0.00433181	-19.4716
1	53506876	53507125	4.60648e-12	1.96789e-08	-17.6873
1	53507001	53507250	6.16259e-09	8.89729e-06	-15.0248
1	53806376	53806625	2.95994e-05	0.00555582	-21.7152
1	53806501	53806750	3.92144e-05	0.00669547	-22.5309
1	53924876	53925125	4.6363e-05	0.00746621	14.4249
1	54331876	54332125	1.53613e-05	0.00355651	-23.8782
1	54514751	54515000	6.74304e-05	0.00948801	-13.9628
1	54514876	54515125	6.74304e-05	0.00948801	-13.9628
1	54567001	54567250	3.95305e-06	0.00137931	-18.3992
1	54567126	54567375	1.76594e-05	0.0039126	-19.7802
1	56019001	56019250	4.62683e-06	0.0015385	-15.6738
1	56019126	56019375	1.90697e-05	0.00412592	-17.9303
1	56753501	56753750	5.93111e-05	0.00873272	10.2486
1	57084376	57084625	2.0043e-05	0.00425324	16.4438
1	57195626	57195875	3.56244e-05	0.00629402	10.7955
1	57227501	57227750	2.47865e-10	6.05836e-07	11.1312
1	57311876	57312125	1.54793e-07	0.00011851	18.344
1	57774376	57774625	1.74268e-05	0.0038812	16.2324
1	57774501	57774750	1.08401e-05	0.00277674	13.9791
1	57912001	57912250	2.89993e-05	0.00547992	10.4732
1	57982626	57982875	1.80286e-05	0.00396683	12.563
1	57982751	57983000	2.28208e-05	0.00465647	10.6713
1	58519876	58520125	4.4203e-05	0.00725352	-14.546
1	58857876	58858125	3.46687e-05	0.00617933	-12.2539
2	49876	50125	7.45237e-07	0.000408768	20.7023
2	50001	50250	7.45237e-07	0.000408768	20.7023
2	213001	213250	7.7663e-07	0.000421036	-13.5648
2	431626	431875	1.10752e-07	9.20353e-05	13.9867
2	514501	514750	4.58124e-05	0.00740845	11.1185
2	531876	532125	1.69975e-06	0.000745367	11.9094
2	805376	805625	9.30947e-06	0.00250667	-14.9749
2	805501	805750	4.19186e-06	0.00143716	-15.7088
2	1148376	1148625	2.35609e-05	0.00476163	-16.5788
2	1148501	1148750	2.94418e-09	4.87934e-06	-23.0231
2	1279126	1279375	5.86892e-05	0.00866655	-11.2039
2	1279251	1279500	8.43208e-06	0.00234422	-12.9866
2	1589251	1589500	1.08583e-05	0.00277896	12.721
2	1639501	1639750	2.34152e-08	2.68795e-05	21.7894
2	1639626	1639875	2.34152e-08	2.68795e-05	21.7894
2	1837751	1838000	1.90427e-05	0.00412254	-11.5092
2	2007251	2007500	6.31712e-06	0.00192024	-17.2088
2	2230001	2230250	3.49687e-05	0.00621557	-11.1314
2	2314376	2314625	2.6024e-06	0.00101801	-11.0236
2	2314501	2314750	2.6024e-06	0.00101801	-11.0236
2	2407376	2407625	9.76311e-06	0.00258402	17.0059
2	2407501	2407750	9.76311e-06	0.00258402	17.0059
2	2941376	2941625	1.10728e-06	0.000543946	10.6525
2	2941501	2941750	2.82617e-05	0.00538385	12.3527
2	2982251	2982500	5.28292e-06	0.00169737	-16.2053
2	3000626	3000875	2.66594e-06	0.00103696	-10.2872
2	3061501	3061750	5.41821e-05	0.00826162	-18.026
2	3241501	3241750	7.67431e-06	0.00219724	15.2384
2	3306501	3306750	4.80611e-05	0.00765339	16.0459
2	3373376	3373625	5.5424e-05	0.00838319	21.1184
2	3679876	3680125	7.17471e-08	6.56106e-05	18.3704
2	3707626	3707875	3.19354e-05	0.00584226	15.4936
2	3742626	3742875	1.18178e-05	0.00294997	-17.4434
2	3754001	3754250	2.18017e-05	0.00450491	12.0959
2	3863376	3863625	2.24396e-05	0.00459902	-11.4014
2	3885626	3885875	6.92213e-06	0.00204748	10.7531
2	3885751	3886000	3.51173e-06	0.00127035	12.386
2	4325876	4326125	5.18475e-06	0.0016737	-23.7007
2	4326001	4326250	1.65374e-07	0.000125474	-23.5279
2	4330376	4330625	1.86302e-06	0.000797753	24.4683
2	4908376	4908625	2.56834e-05	0.00504713	11.0997
2	4943001	4943250	2.72198e-05	0.00525199	-13.4444
2	4947126	4947375	1.99678e-05	0.00424335	13.6417
2	4947251	4947500	1.80904e-07	0.000133876	15.4482
2	4986001	4986250	3.95515e-06	0.00137971	22.294
2	4986126	4986375	2.27775e-07	0.000160684	23.3886
2	5043126	5043375	3.8178e-05	0.00658626	-10.4369
2	5435876	5436125	1.29292e-11	4.76826e-08	22.4327
2	5436001	5436250	1.29292e-11	4.76826e-08	22.4327
2	5457501	5457750	5.68322e-05	0.00851315	-11.6883
2	5461251	5461500	6.59131e-05	0.00934219	-13.4953
2	5570126	5570375	9.3282e-06	0.0025101	12.183
2	5620126	5620375	4.03982e-06	0.0013972	16.0763
2	5620251	5620500	7.67674e-09	1.07232e-05	15.837
2	5814751	5815000	3.58804e-05	0.00632524	18.2768
2	5832626	5832875	2.85336e-07	0.000192794	12.4204
2	5832751	5833000	1.33838e-06	0.000627512	19.5478
2	5972126	5972375	3.79509e-05	0.00656124	10.0501
2	6136501	6136750	6.94837e-05	0.00968154	14.2335
2	6267251	6267500	1.97613e-06	0.000833447	17.8606
2	6351126	6351375	7.37915e-12	2.96132e-08	-36.5042
2	6351251	6351500	1.20397e-16	1.92734e-12	-35.2753
2	6424126	6424375	5.25604e-06	0.00168911	-11.2611
2	6428626	6428875	3.51677e-06	0.00127123	15.7743
2	6715126	6715375	5.75191e-06	0.00180794	-12.5386
2	6796001	6796250	1.67211e-05	0.00376762	-11.9239
2	7104751	7105000	7.59271e-08	6.85313e-05	-16.9219
2	7104876	7105125	9.36815e-08	8.09435e-05	-13.1969
2	7109001	7109250	1.39259e-05	0.00331535	12.5757
2	7173626	7173875	1.81937e-06	0.00078367	14.612
2	7226501	7226750	8.43114e-06	0.00234422	-11.4264
2	7420751	7421000	7.78872e-07	0.000421652	-19.3885
2	7420876	7421125	2.11244e-07	0.000151666	-23.9262
2	7465376	7465625	3.49873e-05	0.00621575	-18.4616
2	7595001	7595250	3.41535e-05	0.00611519	-10.4806
2	7773376	7773625	1.80982e-05	0.00397536	-16.8182
2	7962251	7962500	1.52413e-05	0.00353548	13.9818
2	7962376	7962625	1.52413e-05	0.00353548	13.9818
2	7993501	7993750	8.30624e-07	0.000441449	-16.1905
2	8015001	8015250	1.21629e-08	1.56522e-05	-31.2259
2	8015501	8015750	3.74744e-08	3.9274e-05	-20.8338
2	8015626	8015875	3.74493e-09	5.96875e-06	-29.4002
2	8319751	8320000	2.77466e-08	3.06909e-05	-15.9313
2	8319876	8320125	9.14606e-09	1.2394e-05	-18.2961
2	8770876	8771125	2.65222e-06	0.00103237	-19.1477
2	8787501	8787750	4.02729e-05	0.00681961	-14.8881
2	8814876	8815125	3.9045e-05	0.00667592	14.6395
2	8815001	8815250	6.63407e-05	0.00937816	12.8084
2	8885001	8885250	2.80019e-07	0.000189906	12.8581
2	8891876	8892125	9.04615e-06	0.0024595	-13.5963
2	8892251	8892500	2.09805e-08	2.46021e-05	12.6027
2	8892376	8892625	4.66043e-07	0.000284419	11.306
2	8921001	8921250	1.06928e-06	0.000533598	12.5986
2	9077501	9077750	5.1215e-05	0.00797857	-10.251
2	9626001	9626250	4.24977e-08	4.34751e-05	-17.2043
2	10021001	10021250	3.97161e-07	0.000250896	-21.7469
2	10021126	10021375	8.69693e-06	0.00239404	-17.0884
2	10573376	10573625	6.7153e-05	0.00946361	12.527
2	10603376	10603625	8.98801e-06	0.0024501	-14.7436
2	10603501	10603750	1.96044e-05	0.00419489	-16.8878
2	11031251	11031500	3.36639e-05	0.0060618	-10.9691
2	11308251	11308500	3.33084e-07	0.000217755	-16.2967
2	12590876	12591125	2.96517e-09	4.90627e-06	11.9195
2	12591001	12591250	4.4954e-07	0.000276783	10.472
2	13085001	13085250	1.49847e-07	0.000115497	15.9305
2	13381001	13381250	1.0116e-05	0.00264665	13.3638
2	13772626	13772875	8.93597e-07	0.000466746	-14.3542
2	14364626	14364875	6.45397e-06	0.00194816	-15.1163
2	14689251	14689500	1.85136e-05	0.00404223	12.3694
2	14712876	14713125	4.56265e-05	0.00739427	10.6641
2	14832876	14833125	7.6973e-08	6.92591e-05	-10.539
2	14949751	14950000	3.78441e-05	0.00655367	-12.63
2	15129626	15129875	6.43546e-07	0.000365065	-10.1271
2	15229501	15229750	7.67644e-07	0.000417551	-18.154
2	15229626	15229875	3.01509e-07	0.000201386	-15.3928
2	15316501	15316750	5.29442e-05	0.00814603	12.931
2	15397001	15397250	6.23389e-05	0.00902258	13.0793
2	15487501	15487750	5.05947e-05	0.00792675	13.9856
2	16788001	16788250	1.18005e-06	0.000568843	-16.2107
2	16811376	16811625	8.02889e-07	0.000430637	21.1302
2	16811501	16811750	8.02889e-07	0.000430637	21.1302
2	16845376	16845625	6.53031e-06	0.00196145	15.4583
2	16845501	16845750	6.53031e-06	0.00196145	15.4583
2	17051626	17051875	1.51506e-08	1.888e-05	22.4108
2	17051751	17052000	6.94631e-08	6.38829e-05	22.1618
2	17938501	17938750	3.38609e-09	5.51755e-06	17.982
2	18356376	18356625	3.99625e-06	0.00138848	-11.7407
2	19117126	19117375	1.24789e-05	0.00306917	-13.1652
2	19628376	19628625	2.55456e-07	0.000176034	17.083
2	19628501	19628750	5.39172e-07	0.000317478	19.2573
2	19723501	19723750	2.70272e-12	1.25789e-08	-10.149
2	20094126	20094375	2.71764e-05	0.005245	-10.3032
2	20094251	20094500	3.85444e-06	0.00135627	-12.9992
2	20132376	20132625	7.78849e-06	0.00222164	11.9287
2	20536251	20536500	5.65265e-06	0.00178451	10.3681
2	20743751	20744000	4.83016e-05	0.00767564	-15.2167
2	21256376	21256625	4.92185e-05	0.00777517	18.0449
2	21256501	21256750	4.02612e-06	0.00139379	17.3635
2	21542126	21542375	3.50388e-06	0.00126878	-13.3992
2	21542251	21542500	2.37751e-05	0.00478575	-10.5481
2	21667001	21667250	3.40752e-05	0.00610643	10.0806
2	21728251	21728500	1.88597e-07	0.000138408	-20.8021
2	21875251	21875500	5.11651e-06	0.00165744	-14.0746
2	21875751	21876000	1.0422e-05	0.00270292	-15.822
2	22533876	22534125	2.25693e-05	0.00461527	-13.2718
2	22696001	22696250	9.3237e-08	8.08247e-05	26.6265
2	22776501	22776750	2.35971e-10	5.81645e-07	-19.5062
2	22776626	22776875	2.33344e-10	5.76144e-07	-17.575
2	22854626	22854875	6.59651e-11	1.93363e-07	-27.4681
2	22854751	22855000	2.02362e-09	3.61569e-06	-22.8343
2	22872501	22872750	3.00865e-05	0.0056054	-10.7986
2	22921001	22921250	6.20429e-07	0.000354575	26.958
2	23326751	23327000	1.27622e-05	0.00312146	13.1153
2	23468751	23469000	2.21833e-05	0.00456307	15.0954
2	24417626	24417875	1.5753e-07	0.00012021	-17.7126
2	24419376	24419625	7.87711e-06	0.00223966	-13.75
2	24653126	24653375	2.41583e-05	0.00483795	-18.2074
2	24653251	24653500	4.53417e-09	6.93092e-06	-25.2363
2	24653376	24653625	2.7559e-07	0.000187689	-25.9362
2	24653501	24653750	3.13296e-05	0.00576401	-21.6914
2	25253376	25253625	5.86922e-06	0.00183031	-16.8365
2	25253501	25253750	2.33519e-05	0.00473523	-19.7541
2	25450001	25450250	6.10014e-05	0.0089051	16.4359
2	25762126	25762375	2.37633e-06	0.00095575	11.6673
2	26182876	26183125	9.24648e-06	0.00249719	-17.758
2	26353251	26353500	3.29035e-08	3.53482e-05	-12.015
2	26820876	26821125	5.75218e-06	0.00180794	-10.4583
2	27659876	27660125	1.90624e-06	0.000811015	-15.5143
2	27660001	27660250	1.45181e-05	0.00340897	-10.7681
2	28211376	28211625	2.84222e-05	0.00540101	12.5575
2	28258251	28258500	4.18821e-05	0.0069984	11.7423
2	28342751	28343000	2.60518e-06	0.00101882	-14.2659
2	28342876	28343125	3.75772e-05	0.00652715	-13.7524
2	28589126	28589375	3.17869e-06	0.00118399	-14.7446
2	28589251	28589500	5.28685e-05	0.00813954	-17.698
2	28618251	28618500	4.60345e-05	0.00743387	11.2967
2	28618376	28618625	6.4693e-06	0.00195037	16.904
2	28723876	28724125	6.57912e-12	2.68102e-08	-25.2749
2	28910751	28911000	5.5235e-05	0.0083677	21.6312
2	28910876	28911125	5.5235e-05	0.0083677	21.6312
2	28911126	28911375	3.45227e-12	1.51937e-08	32.4459
2	28911251	28911500	7.44593e-14	5.80046e-10	32.8275
2	29248251	29248500	1.80546e-05	0.00397117	12.5599
2	29392876	29393125	3.57478e-05	0.00630783	16.2992
2	29393001	29393250	6.17285e-05	0.00897147	16.008
2	29393376	29393625	5.11789e-07	0.000305934	26.7286
2	29393501	29393750	2.4163e-06	0.000965634	27.3768
2	29822626	29822875	1.51104e-05	0.00351316	14.1678
2	29940251	29940500	5.48603e-05	0.00833259	-13.0077
2	29940376	29940625	3.45086e-05	0.00616212	-24.03
2	29954751	29955000	2.62077e-05	0.00511496	20.027
2	29954876	29955125	1.41318e-05	0.00334523	21.0101
2	30141626	30141875	1.57298e-06	0.000704426	20.1234
2	30141751	30142000	2.91443e-06	0.00110938	17.2603
2	30784251	30784500	1.05468e-05	0.00272703	-15.9718
2	30930376	30930625	9.24132e-06	0.00249718	-21.145
2	30930501	30930750	1.88362e-06	0.000804212	-19.9736
2	31099501	31099750	1.38951e-05	0.00331126	-20.6599
2	31185501	31185750	3.06698e-05	0.00567704	17.7958
2	31488626	31488875	1.74689e-06	0.000760547	12.8254
2	31630501	31630750	8.29845e-06	0.00232209	-12.669
2	31630626	31630875	7.51849e-06	0.00216497	-11.481
2	31688626	31688875	7.1192e-05	0.00982932	11.5652
2	31890126	31890375	3.55934e-06	0.0012828	-15.2044
2	32235001	32235250	2.99638e-05	0.00559021	15.7274
2	32668251	32668500	8.40164e-06	0.00234062	-25.734
2	32956626	32956875	1.32652e-05	0.00320573	13.8734
2	32996501	32996750	2.5708e-05	0.00504991	-11.6702
2	32999126	32999375	2.54002e-05	0.00500981	-10.4011
2	33094376	33094625	7.31385e-05	0.00999388	15.6721
2	33125501	33125750	2.95893e-05	0.00555468	-10.1217
2	33301751	33302000	2.23177e-05	0.00458424	11.5356
2	33612126	33612375	3.38802e-05	0.00608762	14.2305
2	33733376	33733625	2.09631e-05	0.00438364	-25.0714
2	34374126	34374375	7.66322e-09	1.07232e-05	12.4774
2	34374251	34374500	4.44965e-06	0.00149735	12.2585
2	34636876	34637125	1.13587e-08	1.48269e-05	-17.9649
2	34637001	34637250	3.31761e-07	0.000217269	-21.9449
2	34860126	34860375	2.97008e-05	0.00556771	24.4239
2	34860251	34860500	2.13468e-06	0.000881935	23.174
2	35206001	35206250	7.61974e-10	1.56339e-06	-21.5278
2	35206126	35206375	3.30797e-10	7.74403e-07	-20.853
2	35739376	35739625	2.76883e-05	0.00531074	16.4616
2	35882126	35882375	1.151e-05	0.0028979	11.8374
2	36467001	36467250	5.82008e-05	0.00863471	-23.9006
2	36470626	36470875	4.27465e-10	9.50702e-07	-34.3407
2	36470751	36471000	2.85528e-12	1.31213e-08	-30.8113
2	36471001	36471250	3.07525e-08	3.33821e-05	-32.3425
2	36471126	36471375	5.23297e-12	2.20322e-08	-31.8629
2	36471251	36471500	6.92754e-08	6.38156e-05	-26.8139
2	36471751	36472000	6.72233e-06	0.00200343	-23.5632
2	36784126	36784375	4.07038e-05	0.00687164	11.5589
2	36819626	36819875	6.10722e-05	0.00891274	-23.9636
2	36819751	36820000	1.05461e-07	8.88551e-05	-24.4137
2	36819876	36820125	1.6211e-06	0.000720642	-24.2787
2	36822501	36822750	1.51019e-06	0.000684088	-20.5195
2	36822626	36822875	6.03892e-07	0.000347167	-19.6714
2	36823626	36823875	1.4855e-06	0.000675208	-23.7303
2	36823751	36824000	1.88151e-05	0.00408768	-18.7834
2	36953751	36954000	2.95716e-05	0.0055535	16.2223
2	36953876	36954125	2.95716e-05	0.0055535	16.2223
2	37197001	37197250	1.55042e-09	2.85535e-06	29.7387
2	37411001	37411250	5.53347e-05	0.0083743	19.0321
2	37426001	37426250	9.45485e-06	0.00252883	-10.6336
2	37426376	37426625	4.9819e-10	1.08158e-06	17.4149
2	37426501	37426750	1.41361e-11	5.09004e-08	11.8863
2	37585626	37585875	4.23508e-05	0.00705004	-14.3504
2	37798376	37798625	2.83041e-05	0.00538726	17.916
2	37812876	37813125	2.07851e-07	0.000149747	-26.1438
2	37885626	37885875	1.15507e-05	0.00290483	14.6792
2	38448376	38448625	7.44603e-06	0.00214997	14.0572
2	39095251	39095500	6.10439e-05	0.00890951	12.4961
2	39796126	39796375	2.16121e-07	0.000154204	-20.8356
2	39796251	39796500	2.56054e-07	0.000176297	-17.6597
2	39805876	39806125	1.81836e-06	0.000783626	-23.2445
2	40151626	40151875	2.41606e-05	0.00483795	19.5445
2	40973751	40974000	2.49779e-05	0.0049472	18.7464
2	40973876	40974125	2.41383e-06	0.000965244	23.7116
2	41699376	41699625	7.19969e-05	0.00990197	14.8161
2	41699501	41699750	7.19969e-05	0.00990197	14.8161
2	41724751	41725000	4.57189e-05	0.00740178	-18.554
2	42229876	42230125	8.70598e-07	0.000458755	14.9803
2	42230001	42230250	5.81639e-06	0.00181825	14.2743
2	42723126	42723375	4.79527e-05	0.00764364	10.3454
2	43601251	43601500	5.32261e-05	0.00817558	-15.1385
2	43692501	43692750	6.36393e-07	0.000361853	16.9565
2	43692626	43692875	6.36393e-07	0.000361853	16.9565
2	43954751	43955000	5.86391e-06	0.00182918	16.7864
2	44119001	44119250	9.17555e-06	0.0024854	20.1824
2	44195626	44195875	3.70171e-06	0.00131942	10.7856
2	44259626	44259875	2.91123e-07	0.000195705	-13.2275
2	46168876	46169125	2.73064e-09	4.59869e-06	-14.5473
2	46169001	46169250	1.6355e-08	2.00549e-05	-15.2829
2	46237876	46238125	4.75363e-05	0.00760221	-10.5125
2	47161001	47161250	1.88205e-05	0.00408768	-18.7375
2	47164876	47165125	1.95214e-05	0.00418283	-13.9154
2	47713251	47713500	1.48679e-05	0.00347265	16.3904
2	47713376	47713625	1.48679e-05	0.00347265	16.3904
2	47886251	47886500	1.8754e-05	0.0040776	20.9376
2	47886376	47886625	5.25562e-05	0.0081086	15.4045
2	48210001	48210250	2.3447e-05	0.00474726	-22.8469
2	48408126	48408375	2.0122e-06	0.000844506	10.4672
2	48470876	48471125	7.67699e-07	0.000417551	-14.4962
2	48471001	48471250	2.34921e-14	1.97816e-10	-20.4991
2	48471126	48471375	3.4541e-07	0.000224132	-23.2804
2	48651126	48651375	4.63249e-06	0.00153932	17.5696
2	49274626	49274875	8.16419e-06	0.00229905	13.1219
2	49274751	49275000	5.0144e-05	0.00787774	10.5524
2	49702876	49703125	4.02013e-05	0.00681603	20.6522
2	49703001	49703250	4.02013e-05	0.00681603	20.6522
2	49949501	49949750	4.19317e-06	0.00143727	19.3129
2	49952251	49952500	8.31191e-23	6.34614e-18	-25.093
2	49952376	49952625	2.20181e-23	2.11568e-18	-30.2287
2	50868501	50868750	2.36179e-06	0.000952003	23.8895
2	50868626	50868875	2.36179e-06	0.000952003	23.8895
2	50913751	50914000	2.4884e-05	0.00493396	-22.1505
2	51201501	51201750	2.36957e-05	0.00477703	-13.9956
2	51275626	51275875	5.9074e-07	0.000342036	-14.2839
2	51275751	51276000	1.13608e-07	9.39954e-05	-13.1235
2	51703001	51703250	1.80871e-05	0.00397412	15.1525
2	51972751	51973000	1.99969e-05	0.00424705	16.0998
2	51972876	51973125	1.99969e-05	0.00424705	16.0998
2	52300001	52300250	1.29841e-05	0.00315821	-10.0249
2	53174376	53174625	3.98142e-05	0.00676954	13.6482
2	53625251	53625500	6.16253e-05	0.00896383	18.2191
2	53625376	53625625	6.16253e-05	0.00896383	18.2191
2	53920626	53920875	3.7383e-05	0.00650708	11.8775
2	54512751	54513000	4.82215e-05	0.00766552	10.4156
2	54664876	54665125	2.65868e-05	0.00516406	-14.922
2	54665001	54665250	2.65868e-05	0.00516406	-14.922
2	54946501	54946750	3.40672e-05	0.00610643	-14.0709
2	55584251	55584500	9.83823e-08	8.41566e-05	31.5615
2	55584376	55584625	9.83823e-08	8.41566e-05	31.5615
2	55593626	55593875	8.56701e-07	0.00045283	-18.2494
2	55623251	55623500	5.81953e-05	0.00863471	-22.4473
2	56001626	56001875	7.01998e-05	0.00974207	-16.3376
2	56005751	56006000	1.15189e-08	1.49689e-05	-18.5781
2	56126376	56126625	5.68083e-06	0.00179086	-15.0381
2	56289876	56290125	1.1508e-06	0.000558622	-12.3142
2	56479251	56479500	1.4519e-06	0.000664697	12.326
2	56479376	56479625	4.21932e-06	0.00144216	10.5399
2	56542501	56542750	5.72195e-05	0.0085492	-10.5373
2	56612001	56612250	1.91645e-06	0.000813697	-14.8
2	56789751	56790000	9.08912e-06	0.0024698	15.5329
2	56848376	56848625	1.81146e-07	0.000133952	-10.3255
2	56848501	56848750	1.86479e-07	0.000137407	-13.067
2	57303501	57303750	3.22055e-06	0.00119499	13.3655
2	57331376	57331625	1.576e-05	0.00362292	-13.8114
2	57393751	57394000	2.10279e-05	0.00438986	-15.6347
2	57512251	57512500	4.76579e-05	0.00761414	-13.4794
2	57661376	57661625	6.98471e-05	0.00971546	-11.2473
2	57680501	57680750	6.78671e-06	0.00201807	10.1885
2	57717126	57717375	5.44749e-05	0.00828962	-15.5394
2	57717251	57717500	2.89509e-05	0.00547475	-15.8541
2	58088876	58089125	9.04015e-06	0.00245833	10.1031
2	58408126	58408375	4.07402e-05	0.00687478	-12.7966
2	58941501	58941750	1.35432e-05	0.00325669	14.4414
2	59178126	59178375	1.30019e-05	0.00316098	-22.3363
2	59178251	59178500	2.80478e-09	4.70181e-06	-20.02
2	59178376	59178625	7.22612e-06	0.00210617	-11.9744
2	59283376	59283625	2.00971e-05	0.00426125	14.4738
2	59378876	59379125	6.79172e-05	0.00953625	-14.0913
3	180751	181000	2.60237e-05	0.00509174	-10.7585
3	180876	181125	2.60237e-05	0.00509174	-10.7585
3	599626	599875	1.30006e-05	0.00316098	-13.9861
3	1405626	1405875	1.66313e-05	0.00375158	-14.0986
3	1420626	1420875	9.55045e-06	0.00254462	14.2848
3	1420751	1421000	6.39545e-06	0.00193669	12.3972
3	1536251	1536500	6.61962e-07	0.000373042	-19.0903
3	1585876	1586125	3.95959e-05	0.00674478	-14.2163
3	1586001	1586250	7.93807e-08	7.09436e-05	-16.7351
3	2176626	2176875	8.89075e-07	0.000465145	12.8688
3	2176751	2177000	6.94937e-06	0.00205262	13.6523
3	3336376	3336625	2.23427e-12	1.06714e-08	16.4847
3	3336501	3336750	4.96976e-11	1.52736e-07	16.7858
3	4637251	4637500	4.23266e-10	9.44248e-07	-23.7587
3	4637376	4637625	4.09726e-09	6.40764e-06	-32.2682
3	4722751	4723000	4.16536e-06	0.00143043	-23.6131
3	4722876	4723125	2.75944e-06	0.00106485	-22.1638
3	5151251	5151500	1.98475e-05	0.00422579	10.1753
3	5421501	5421750	6.12887e-05	0.00892914	-12.9769
3	5625751	5626000	4.94323e-05	0.00779751	-16.0895
3	5921001	5921250	4.92301e-06	0.00161087	-15.0119
3	5921126	5921375	8.95419e-06	0.0024444	-12.5179
3	5934376	5934625	1.00926e-05	0.00264242	14.7304
3	5934501	5934750	1.00926e-05	0.00264242	14.7304
3	6086001	6086250	4.39832e-05	0.00723576	10.7294
3	6520126	6520375	1.1123e-06	0.000545941	-13.5217
3	6520251	6520500	5.02589e-06	0.00163828	-11.277
3	6901876	6902125	9.13367e-06	0.00247913	-11.6414
3	6902001	6902250	2.33888e-05	0.00473942	-13.1967
3	6998001	6998250	1.34459e-07	0.00010647	17.5707
3	6998126	6998375	2.68285e-11	8.90263e-08	18.9884
3	6998251	6998500	1.42347e-05	0.00336357	19.8497
3	7133876	7134125	6.55749e-05	0.00930784	11.4267
3	7668626	7668875	5.66581e-05	0.00849493	15.0467
3	7746251	7746500	3.77471e-07	0.000240228	-19.7802
3	7902626	7902875	3.69038e-05	0.00644678	-10.3275
3	7946251	7946500	2.28374e-05	0.00465878	-12.0465
3	8216126	8216375	4.56557e-06	0.00152369	-17.8571
3	9386501	9386750	4.30727e-05	0.0071335	-19.8052
3	9567751	9568000	7.1114e-05	0.00982183	-21.9835
3	10406626	10406875	7.11101e-06	0.00208424	-17.1432
3	10922126	10922375	4.13191e-10	9.27454e-07	29.7781
3	10922251	10922500	5.58074e-08	5.39109e-05	29.771
3	11552001	11552250	1.6871e-05	0.00379332	-10.401
3	11552126	11552375	6.70574e-06	0.002002	-15.2338
3	11843001	11843250	2.33093e-05	0.00472907	13.1283
3	11843126	11843375	1.36346e-05	0.00326904	19.8352
3	11852876	11853125	6.64767e-05	0.00939192	11.8909
3	12017001	12017250	4.39117e-06	0.00148468	-15.4593
3	12021751	12022000	6.71973e-05	0.00946709	15.4545
3	12248376	12248625	2.47449e-05	0.00491575	10.1392
3	12411126	12411375	1.10123e-06	0.000542267	12.7616
3	12433001	12433250	1.87868e-07	0.000137999	22.1
3	12433126	12433375	2.27954e-10	5.64749e-07	25.4571
3	12433251	12433500	6.35778e-05	0.00913384	25.1496
3	12540876	12541125	5.09837e-05	0.00795614	-12.2324
3	12994376	12994625	1.80987e-09	3.29029e-06	-21.7398
3	12994501	12994750	4.10025e-06	0.00141273	-11.0906
3	13320501	13320750	7.26848e-06	0.00211176	16.7555
3	13320626	13320875	6.38804e-06	0.00193577	18.206
3	13321001	13321250	9.93779e-06	0.00261982	15.765
3	13321126	13321375	7.16126e-05	0.00986961	15.5111
3	13492376	13492625	3.34656e-05	0.00603803	14.5703
3	13758251	13758500	7.18868e-05	0.00989207	-13.7882
3	13758376	13758625	9.34007e-07	0.000484205	-13.5366
3	13778251	13778500	4.47749e-05	0.00731134	16.412
3	13965501	13965750	1.04952e-15	1.32476e-11	-25.1806
3	13965626	13965875	7.48006e-21	3.02683e-16	-31.3704
3	13965751	13966000	4.32951e-08	4.40758e-05	-26.6371
3	14510751	14511000	4.24268e-05	0.00705701	-17.1028
3	14670001	14670250	4.85324e-05	0.00770066	13.4484
3	14704251	14704500	1.64818e-06	0.000728234	10.5361
3	15249251	15249500	1.35172e-05	0.00325207	-11.5651
3	15314376	15314625	3.9335e-05	0.00670897	-13
3	15519126	15519375	6.0777e-07	0.000349121	-18.9593
3	15617751	15618000	5.01137e-09	7.48751e-06	15.5648
3	15710876	15711125	2.24137e-09	3.93388e-06	-24.381
3	15711001	15711250	2.01484e-14	1.78971e-10	-22.746
3	15711126	15711375	2.31893e-09	4.05048e-06	-18.0532
3	15711251	15711500	1.19027e-05	0.00296523	-14.821
3	15837626	15837875	2.22531e-06	0.000911366	-13.5692
3	16531626	16531875	1.92895e-06	0.000817335	-19.4056
3	16536251	16536500	4.52259e-08	4.56886e-05	20.8189
3	16536376	16536625	2.92363e-06	0.00111172	19.7825
3	16536501	16536750	5.36814e-08	5.22731e-05	21.0145
3	16536626	16536875	1.06599e-05	0.00274799	17.3336
3	16542251	16542500	6.13062e-06	0.00187937	12.5449
3	16542376	16542625	1.34136e-05	0.00323408	11.339
3	16693126	16693375	4.11686e-07	0.000257393	14.9324
3	16693251	16693500	1.45661e-07	0.000113109	16.2198
3	16697376	16697625	3.48492e-05	0.00620316	-11.1053
3	16724001	16724250	3.38504e-05	0.00608485	18.3046
3	16724126	16724375	1.75037e-05	0.00388939	15.6217
3	16750876	16751125	8.38494e-06	0.00233731	-17.7919
3	16817751	16818000	8.75642e-10	1.75944e-06	-14.3445
3	16817876	16818125	1.37388e-09	2.57913e-06	-15.0843
3	16818501	16818750	6.25382e-05	0.00903951	15.5014
3	16844376	16844625	1.70335e-05	0.00381805	-16.2829
3	16844501	16844750	1.70335e-05	0.00381805	-16.2829
3	16861376	16861625	3.75083e-05	0.00652184	14.7403
3	17015001	17015250	2.01382e-05	0.00426339	-15.3128
3	17113876	17114125	8.59687e-06	0.00237683	25.1322
3	17577876	17578125	4.37066e-05	0.0072049	19.4929
3	17663251	17663500	5.84899e-07	0.000339328	15.1647
3	17714001	17714250	5.28083e-05	0.00813371	20.9847
3	17725376	17725625	1.39864e-06	0.00064867	-13.0928
3	17944001	17944250	4.35143e-05	0.0071854	19.186
3	18001626	18001875	2.36448e-05	0.00477179	-11.3068
3	18164251	18164500	3.00452e-05	0.00560057	11.5419
3	18240501	18240750	3.82237e-06	0.0013502	21.2148
3	18342876	18343125	5.55769e-07	0.000325278	13.714
3	18343001	18343250	4.54902e-07	0.000278906	14.3066
3	18372876	18373125	1.56205e-05	0.00360051	11.4724
3	18515626	18515875	2.47813e-05	0.00492098	17.5112
3	18515751	18516000	2.47813e-05	0.00492098	17.5112
3	18581626	18581875	2.13404e-06	0.000881922	10.0837
3	18640126	18640375	1.2103e-09	2.31378e-06	-22.7385
3	18640251	18640500	8.1551e-09	1.1282e-05	-23.9625
3	18774001	18774250	1.45191e-05	0.00340897	12.7561
3	19001251	19001500	4.4361e-05	0.00727069	-14.3181
3	19028376	19028625	3.05098e-05	0.0056541	19.5251
3	19132501	19132750	1.04351e-06	0.000523463	-22.7712
3	19132626	19132875	2.98783e-05	0.00558089	-16.4151
3	19138751	19139000	1.12525e-06	0.000550071	-18.4126
3	19138876	19139125	1.69858e-05	0.00381031	-18.2052
3	19182876	19183125	1.62648e-05	0.00369521	-15.061
3	19185626	19185875	1.04521e-07	8.84209e-05	17.7116
3	19185751	19186000	1.04521e-07	8.84209e-05	17.7116
3	19393376	19393625	1.36419e-10	3.6067e-07	-27.4109
3	19393501	19393750	1.00809e-12	5.45922e-09	-35.9124
3	19412126	19412375	6.99156e-05	0.00972143	-16.9602
3	19412251	19412500	2.79864e-06	0.00107599	-16.826
3	19460876	19461125	2.15921e-09	3.8203e-06	-17.48
3	19461001	19461250	1.6427e-07	0.0001247	-18.0263
3	19615376	19615625	1.14046e-17	2.27585e-13	31.3991
3	19615501	19615750	3.95356e-17	6.93899e-13	32.4145
3	19650626	19650875	5.80182e-05	0.00862656	17.5833
3	19727501	19727750	5.71458e-07	0.000332856	20.7143
3	19799001	19799250	2.66743e-05	0.00517621	12.3416
3	20011876	20012125	5.79544e-05	0.00862118	-10.1731
3	20083751	20084000	3.89801e-06	0.00136698	-17.5716
3	20198751	20199000	2.21673e-05	0.00456106	20.3671
3	20848626	20848875	8.15687e-06	0.00229905	-13.6251
3	20888751	20889000	4.66667e-06	0.00154721	19.9915
3	20889501	20889750	1.93132e-07	0.000141096	27.5703
3	20946501	20946750	1.01496e-05	0.00265305	10.8661
3	20990126	20990375	1.64064e-06	0.000725783	15.106
3	20990251	20990500	5.08029e-05	0.00794068	13.0645
3	21049251	21049500	3.85899e-05	0.00662923	-16.6409
3	21069751	21070000	5.17102e-09	7.69448e-06	23.3847
3	21070001	21070250	6.95106e-08	6.38863e-05	17.3967
3	21070126	21070375	2.29627e-06	0.000932043	16.1076
3	21079376	21079625	2.86707e-10	6.80229e-07	25.4799
3	21079501	21079750	1.38419e-06	0.00064402	16.9653
3	21185251	21185500	3.11596e-05	0.00573925	13.1161
3	21209376	21209625	1.20654e-05	0.00299338	11.4778
3	21289501	21289750	2.37405e-05	0.00478274	-18.5709
3	21289626	21289875	2.19435e-05	0.00452908	-12.2204
3	21582126	21582375	2.13975e-05	0.00444849	14.8943
3	21582251	21582500	1.00613e-06	0.000510513	14.9624
3	21628501	21628750	5.83491e-05	0.00864597	20.0759
3	21628626	21628875	3.80661e-05	0.00657492	16.0115
3	22040876	22041125	2.10243e-05	0.00438986	-15.1709
3	22250751	22251000	5.25718e-05	0.00811015	-15.9427
3	22293876	22294125	4.41237e-07	0.00027294	19.9051
3	22294001	22294250	1.1903e-10	3.20511e-07	20.7216
3	22294251	22294500	5.85756e-10	1.24569e-06	17.9058
3	22294376	22294625	6.91824e-10	1.43768e-06	15.7818
3	22304251	22304500	3.12953e-06	0.00117218	-23.4286
3	22618376	22618625	6.25734e-05	0.00904125	17.4265
3	22665501	22665750	3.3099e-07	0.000216998	12.3741
3	23147626	23147875	6.51951e-05	0.00927019	-17.0841
3	23297001	23297250	4.33936e-08	4.41436e-05	-18.4012
3	23297126	23297375	1.62804e-06	0.000722622	-14.3482
3	23759501	23759750	2.87705e-05	0.0054473	11.5503
3	23916876	23917125	3.85734e-05	0.00662875	14.2516
3	23989501	23989750	1.6751e-06	0.000736553	14.9772
3	24487626	24487875	6.61325e-10	1.38219e-06	10.1322
3	24799876	24800125	4.9381e-05	0.00779287	-13.834
3	25005251	25005500	6.19758e-06	0.00189333	-20.1047
3	25204626	25204875	6.73581e-05	0.00948242	10.1879
3	25224001	25224250	1.62599e-05	0.00369468	-11.5247
3	25887876	25888125	5.81198e-06	0.00181747	-18.3937
3	25936376	25936625	3.68421e-05	0.00643831	11.6884
3	25936501	25936750	5.78029e-05	0.00860635	11.2508
3	26050501	26050750	8.03132e-06	0.00227178	14.0452
3	26122376	26122625	1.00177e-06	0.000509009	-11.1638
3	26329001	26329250	2.94245e-05	0.00553641	-14.5064
3	26329126	26329375	1.91509e-05	0.00413613	-18.3397
3	26706876	26707125	4.14384e-05	0.00695294	10.8837
3	26871001	26871250	8.34153e-06	0.00232729	14.982
3	26871126	26871375	6.28031e-05	0.00906062	16.805
3	26966251	26966500	2.99994e-08	3.27109e-05	15.1831
3	26966376	26966625	4.75806e-08	4.75204e-05	14.7451
3	27384751	27385000	3.70558e-06	0.00132005	-15.0424
3	27384876	27385125	4.36979e-06	0.00148051	-19.4603
3	27387626	27387875	2.48407e-05	0.004928	-11.159
3	27521751	27522000	9.24531e-06	0.00249719	-12.4312
3	27674501	27674750	4.934e-05	0.00778893	21.4544
3	27794001	27794250	3.72045e-06	0.00132383	12.3021
3	27794126	27794375	1.26721e-06	0.000601111	13.4924
3	28522001	28522250	6.2438e-05	0.00903266	11.1702
3	28745126	28745375	9.45914e-06	0.00252883	21.5561
3	28773001	28773250	9.08079e-12	3.55604e-08	-19.1046
3	28773126	28773375	7.85054e-14	5.9564e-10	-24.4389
3	29342876	29343125	5.97851e-07	0.000344782	-21.4041
3	29343001	29343250	1.57914e-05	0.0036267	-14.4481
3	29557876	29558125	6.37856e-10	1.3389e-06	-30.3194
3	29558001	29558250	1.24774e-07	0.000100422	-28.6234
3	29819376	29819625	8.44047e-08	7.4384e-05	10.9054
3	29924376	29924625	9.38936e-06	0.00252184	14.9361
3	30370126	30370375	4.0126e-13	2.53046e-09	-30.0271
3	30370251	30370500	1.66032e-12	8.34026e-09	-32.6782
3	30482751	30483000	5.27943e-08	5.16099e-05	11.172
3	30781751	30782000	3.18015e-09	5.22288e-06	-23.0778
3	30781876	30782125	2.30795e-06	0.000934957	-22.4432
3	30794501	30794750	3.93367e-08	4.0641e-05	25.1568
3	30794626	30794875	3.93367e-08	4.0641e-05	25.1568
3	30895501	30895750	1.8272e-05	0.00400147	11.813
3	30965626	30965875	2.89326e-07	0.000194678	-19.5164
3	30965751	30966000	2.89326e-07	0.000194678	-19.5164
3	31207376	31207625	6.17907e-05	0.00897714	12.5317
3	31257751	31258000	4.62162e-05	0.00745081	-12.1714
3	32268251	32268500	5.60956e-06	0.00177364	10.9141
3	32275001	32275250	1.85972e-11	6.46575e-08	-27.9779
3	32275126	32275375	4.35243e-15	4.62804e-11	-27.6281
3	32398876	32399125	6.81463e-05	0.00955365	-11.493
3	32399001	32399250	6.94919e-05	0.00968176	-16.4523
3	32560376	32560625	1.32845e-07	0.000105634	-13.385
3	32560501	32560750	8.58905e-07	0.000453666	-11.5205
3	32750001	32750250	6.39817e-05	0.0091698	-10.2011
3	32910251	32910500	1.68956e-06	0.000741793	-11.6568
3	32910376	32910625	1.32792e-14	1.25613e-10	-16.1607
3	32910501	32910750	9.20675e-17	1.49022e-12	-14.2473
3	32910626	32910875	1.12927e-07	9.35232e-05	-10.5153
3	32934001	32934250	4.50303e-06	0.00150904	-11.1039
3	34081501	34081750	3.74545e-05	0.00651641	-15.0652
3	34320626	34320875	3.13939e-07	0.000208351	17.8195
3	34726001	34726250	2.77677e-07	0.000188581	14.485
3	35713001	35713250	7.60697e-07	0.000415036	14.4698
3	35713126	35713375	8.20173e-07	0.000437652	15.189
3	36040501	36040750	1.33593e-11	4.88974e-08	-23.539
3	36040626	36040875	3.87223e-15	4.20129e-11	-20.8722
3	36040751	36041000	1.17423e-05	0.00293861	-17.1585
3	36089751	36090000	2.38566e-08	2.73048e-05	-16.2234
3	36300751	36301000	2.4092e-05	0.00482818	11.293
3	37105626	37105875	2.67195e-05	0.00518164	11.1542
3	37262501	37262750	3.01647e-05	0.00561349	-13.3947
3	37283876	37284125	3.45998e-06	0.00125757	-27.6829
3	37302751	37303000	3.85704e-06	0.00135686	15.6073
3	37551376	37551625	3.4166e-05	0.00611592	11.6427
3	37939626	37939875	4.93046e-05	0.00778417	-10.8942
3	38344251	38344500	1.1899e-10	3.20511e-07	-24.7188
3	38344376	38344625	8.01187e-19	2.01229e-14	-25.8341
3	38344501	38344750	3.27295e-14	2.69371e-10	-26.9387
3	38851626	38851875	3.64753e-05	0.00639878	-14.7523
3	39061501	39061750	7.58303e-07	0.000413885	13.3518
3	39460126	39460375	2.47387e-05	0.00491519	18.2819
3	39506126	39506375	7.32261e-08	6.65454e-05	10.8152
3	39506251	39506500	2.13963e-12	1.0253e-08	12.5678
3	39835001	39835250	1.9194e-06	0.00081471	-11.4221
3	39994501	39994750	3.19301e-05	0.00584206	-10.4895
3	40069626	40069875	1.22878e-06	0.000586318	-12.8787
3	40106251	40106500	6.78334e-06	0.0020179	10.5374
3	40138001	40138250	5.18284e-08	5.08425e-05	11.2472
3	40547751	40548000	5.80218e-05	0.00862656	18.0382
3	41003751	41004000	5.51612e-06	0.00175221	-13.4028
3	41003876	41004125	4.41318e-06	0.00148886	-12.0865
3	41402751	41403000	6.12311e-05	0.00892315	-11.4363
3	41474251	41474500	5.22462e-06	0.00168168	-16.7187
3	41717251	41717500	5.35616e-05	0.00820316	10.7761
3	41799376	41799625	8.95169e-06	0.00244431	10.1603
3	41912126	41912375	5.58113e-05	0.00840553	-16.9277
3	42560126	42560375	1.0067e-05	0.00263979	-17.2635
3	43078001	43078250	1.56236e-06	0.000701595	-10.4139
3	43182501	43182750	4.27227e-06	0.00145667	-16.547
3	43195126	43195375	2.04478e-05	0.00431202	-12.5714
3	43195251	43195500	2.04478e-05	0.00431202	-12.5714
3	43342126	43342375	6.55282e-05	0.00930484	-10.5194
3	43342251	43342500	5.78096e-08	5.52587e-05	-17.3618
3	45012626	45012875	1.98463e-05	0.00422579	10.8705
3	45012751	45013000	3.20441e-06	0.00119096	10.0929
3	45205626	45205875	1.01706e-05	0.00265664	-11.8544
3	45205751	45206000	6.46062e-06	0.00194896	-10.7313
3	45288001	45288250	6.32232e-06	0.00192116	15.7033
3	45442126	45442375	1.192e-09	2.28481e-06	-30.262
3	45442251	45442500	1.192e-09	2.28481e-06	-30.262
3	45550001	45550250	7.14454e-07	0.000395434	24.8285
3	45883751	45884000	1.1134e-06	0.000546292	29.2782
3	45883876	45884125	9.28058e-10	1.85199e-06	26.7689
3	46424626	46424875	1.00093e-06	0.000508761	-24.0535
3	46424751	46425000	3.32263e-06	0.00122011	-21.6839
3	46551501	46551750	5.22032e-05	0.00806952	16.9963
3	46551626	46551875	1.34351e-05	0.00323819	14.1914
3	46552876	46553125	1.1501e-05	0.00289662	18.4467
3	46593501	46593750	3.06026e-05	0.00566676	13.306
3	46686376	46686625	2.05819e-06	0.00085935	13.563
3	46686501	46686750	2.29615e-06	0.000932043	17.2889
3	47335876	47336125	4.20353e-05	0.00701673	-18.7302
3	47495126	47495375	4.9283e-05	0.00778161	10.9838
3	48172376	48172625	6.67523e-05	0.00941898	11.0744
3	48262626	48262875	5.22856e-06	0.00168251	-11.2031
3	48262751	48263000	2.97407e-05	0.00557019	-11.6855
3	48270626	48270875	1.41511e-11	5.09004e-08	-15.1931
3	48270751	48271000	3.24446e-14	2.68544e-10	-16.6283
3	48270876	48271125	1.71743e-05	0.00384253	-15.1397
3	48352876	48353125	3.56319e-05	0.00629402	-11.9786
3	48377751	48378000	3.48892e-11	1.11703e-07	12.5449
3	48415626	48415875	5.70465e-05	0.00853409	-14.69
3	48798126	48798375	7.48738e-06	0.00215814	11.4444
3	49112001	49112250	2.78771e-06	0.00107239	22.9518
3	49243376	49243625	3.66353e-05	0.00641603	-21.9375
3	49251626	49251875	5.4499e-14	4.33834e-10	-39.441
3	49564126	49564375	1.43342e-05	0.00337991	17.2507
3	49768876	49769125	2.44587e-05	0.00487993	-12.5444
3	49778126	49778375	1.79557e-06	0.00077802	27.4574
3	49778251	49778500	1.79557e-06	0.00077802	27.4574
3	50336501	50336750	1.504e-08	1.87582e-05	-10.7604
3	50336626	50336875	3.32211e-06	0.00122011	-11.3776
3	50785626	50785875	6.24768e-05	0.00903626	11.7597
3	50919251	50919500	1.987e-05	0.00422812	-17.9676
3	51321376	51321625	3.86942e-05	0.00663801	14.2989
3	51444376	51444625	4.61257e-05	0.00744207	12.5443
3	51714751	51715000	8.71241e-06	0.00239649	13.4229
3	52448751	52449000	7.20472e-05	0.00990701	-24.9123
3	52618751	52619000	1.67536e-08	2.04268e-05	24.5432
3	52618876	52619125	2.76509e-08	3.06083e-05	21.1353
3	52719501	52719750	5.04743e-05	0.00791566	18.9354
3	52837251	52837500	4.15285e-06	0.00142782	-12.7006
3	52837376	52837625	4.40687e-05	0.00724165	-12.6404
3	52927501	52927750	5.93384e-10	1.25824e-06	18.7792
3	52927626	52927875	2.10273e-12	1.01094e-08	26.0589
3	52983751	52984000	9.53722e-07	0.000490502	17.8282
3	53219376	53219625	3.57418e-05	0.00630783	16.7686
3	53254376	53254625	1.12184e-05	0.00284415	-18.8333
3	53341376	53341625	1.13306e-05	0.0028636	-22.5758
3	53394626	53394875	3.81891e-07	0.000242723	-28.262
3	53394751	53395000	2.10795e-06	0.000874612	-33.3647
3	54289376	54289625	7.7354e-07	0.000419842	27.7945
3	54318126	54318375	6.48981e-06	0.00195359	13.1758
3	54407876	54408125	6.9989e-05	0.00972552	18.0518
3	54587501	54587750	6.86774e-05	0.0096078	14.5903
3	54754126	54754375	4.48119e-07	0.000276258	16.1803
3	54754251	54754500	3.50357e-05	0.0062204	14.749
3	55112376	55112625	6.46782e-07	0.000366188	11.5269
3	55178376	55178625	2.35557e-05	0.00476163	-13.9283
3	55321876	55322125	4.1994e-05	0.00701065	-13.9666
3	55870751	55871000	2.59179e-05	0.0050795	-11.8511
3	56176001	56176250	9.69507e-08	8.31664e-05	-15.9347
3	56176126	56176375	1.52622e-08	1.89791e-05	-14.9308
3	56961876	56962125	2.20181e-06	0.000904284	23.0195
3	56962001	56962250	6.90253e-08	6.36812e-05	25.6937
3	57051126	57051375	7.8778e-06	0.00223966	-10.0641
3	57090376	57090625	1.02573e-05	0.00267162	15.0417
3	58081626	58081875	4.79927e-05	0.00764834	-10.0211
3	58275001	58275250	2.97389e-05	0.00557019	12.4941
3	58282751	58283000	3.45111e-05	0.00616212	-16.4713
3	58282876	58283125	3.45111e-05	0.00616212	-16.4713
3	58297001	58297250	7.6019e-14	5.87066e-10	-26.1238
3	58297126	58297375	7.39799e-13	4.14912e-09	-25.3631
3	59319751	59320000	5.03727e-05	0.00790482	-10.7843
3	59572751	59573000	2.38621e-10	5.87181e-07	-29.169
3	59572876	59573125	1.2561e-11	4.66791e-08	-29.7548
3	59602751	59603000	1.4504e-05	0.00340785	-12.484
3	59602876	59603125	2.31836e-07	0.000162996	-22.4072
3	59698751	59699000	5.19568e-06	0.00167534	-20.488
3	60207501	60207750	1.96549e-05	0.00419951	-17.2348
3	60231751	60232000	1.76373e-05	0.0039095	-15.6828
3	60231876	60232125	5.67196e-05	0.00850199	-17.358
3	60355751	60356000	3.26928e-05	0.00593831	12.6887
3	60865126	60865375	2.06406e-08	2.43271e-05	-12.3584
3	61137251	61137500	1.51546e-06	0.000685916	-23.1461
3	61277876	61278125	6.54611e-05	0.00929712	-11.2937
3	61958126	61958375	1.14557e-07	9.45377e-05	17.7399
3	61958251	61958500	1.93916e-08	2.30226e-05	19.3279
3	61988251	61988500	2.55601e-05	0.00503001	11.2869
4	100876	101125	1.84167e-05	0.00402528	-18.7076
4	161876	162125	5.74186e-05	0.00857103	-17.3651
4	162001	162250	7.95775e-07	0.000427542	-24.3357
4	510626	510875	3.18309e-07	0.000210517	-17.2059
4	667501	667750	1.21949e-06	0.000583224	13.3483
4	709501	709750	1.99697e-06	0.000839808	-20.4855
4	709626	709875	1.2274e-06	0.000585851	-21.88
4	918251	918500	6.82621e-07	0.000380854	11.9432
4	2046876	2047125	1.6721e-05	0.00376762	-10.925
4	2134001	2134250	7.17291e-05	0.00987725	13.2598
4	2186501	2186750	1.79903e-07	0.000133371	10.33
4	2456501	2456750	2.9849e-05	0.00557969	-10.6066
4	2569876	2570125	1.38701e-05	0.00330691	15.0416
4	2742376	2742625	3.36363e-08	3.60027e-05	19.1524
4	2742501	2742750	8.02305e-11	2.2872e-07	19.3662
4	3412001	3412250	4.18729e-10	9.37238e-07	-14.2183
4	3720001	3720250	1.40662e-05	0.00333729	20.8632
4	3984001	3984250	1.0716e-05	0.00275609	-16.6688
4	4262751	4263000	1.87945e-07	0.000137999	10.5745
4	4262876	4263125	4.1532e-05	0.00696385	11.9599
4	4826251	4826500	3.456e-05	0.00616675	-18.3106
4	5415126	5415375	2.84255e-08	3.12756e-05	10.2738
4	5456751	5457000	1.81456e-05	0.00398108	18.4598
4	5456876	5457125	3.71514e-07	0.000237478	24.4121
4	5457001	5457250	8.46334e-06	0.00234927	20.9571
4	5574751	5575000	3.34981e-06	0.00122701	-19.8119
4	5574876	5575125	2.44675e-05	0.00487993	-18.8089
4	5807126	5807375	2.87089e-05	0.00543988	13.4669
4	6148626	6148875	6.0209e-06	0.00185983	15.4917
4	6148751	6149000	1.29442e-06	0.000611827	11.7067
4	6259251	6259500	5.58581e-06	0.00176817	-13.6364
4	6303001	6303250	2.997e-05	0.00559021	18.3603
4	6310126	6310375	1.94952e-05	0.00417887	12.7702
4	6498126	6498375	2.69081e-05	0.00520357	19.8612
4	6498251	6498500	2.69081e-05	0.00520357	19.8612
4	6692001	6692250	1.38647e-05	0.00330618	12.8968
4	7135626	7135875	6.42508e-05	0.00919189	-11.2875
4	7491876	7492125	4.39162e-06	0.00148468	12.8
4	7492001	7492250	2.1268e-06	0.000879426	11.6616
4	7607376	7607625	7.58346e-06	0.00217894	-22.8771
4	7685626	7685875	4.50995e-05	0.00734146	-14.1176
4	7892626	7892875	2.62152e-06	0.00102274	-10.7838
4	7893751	7894000	7.2294e-05	0.00992735	-15.4775
4	7896626	7896875	2.42815e-05	0.0048548	-24.9719
4	8001001	8001250	1.64399e-05	0.00372105	-20.4952
4	8421626	8421875	3.32647e-05	0.0060122	28.9076
4	8816626	8816875	4.67064e-05	0.00750506	23.4003
4	8816876	8817125	4.47711e-07	0.000276124	18.5971
4	8956001	8956250	7.92587e-07	0.000426682	-16.6109
4	8993251	8993500	1.08438e-06	0.000537855	-14.4766
4	8993376	8993625	5.84003e-09	8.49325e-06	-15.1734
4	9037251	9037500	5.49214e-05	0.00833839	-13.7876
4	9125626	9125875	6.86923e-05	0.00960896	15.535
4	9268251	9268500	4.52367e-05	0.0073535	-11.3324
4	9585876	9586125	5.77257e-05	0.00859837	-10.37
4	9924001	9924250	3.59966e-08	3.79712e-05	-16.2748
4	10282751	10283000	1.28323e-07	0.000102536	-13.6481
4	10707251	10707500	2.30508e-15	2.64404e-11	10.0404
4	10707376	10707625	2.45988e-12	1.15595e-08	12.1982
4	10778376	10778625	2.51146e-08	2.83391e-05	10.1898
4	11066001	11066250	9.26856e-06	0.00250176	12.5708
4	11311501	11311750	1.59577e-13	1.11227e-09	31.7799
4	11311626	11311875	1.59577e-13	1.11227e-09	31.7799
4	12481501	12481750	7.18377e-06	0.00209684	11.656
4	12484001	12484250	4.65542e-05	0.00749038	11.4297
4	12596876	12597125	2.45523e-05	0.00489283	-19.723
4	12597001	12597250	2.45523e-05	0.00489283	-19.723
4	12791126	12791375	1.34874e-05	0.00324649	-14.5671
4	12808501	12808750	1.44469e-07	0.000112608	11.3175
4	12808626	12808875	1.44396e-05	0.00339877	11.7846
4	13064001	13064250	1.06444e-06	0.000532131	-18.3509
4	13255501	13255750	2.55897e-06	0.00100561	-19.9052
4	14671126	14671375	7.184e-06	0.00209684	-14.0583
4	14671251	14671500	4.49548e-06	0.00150755	-15.2582
4	16018626	16018875	2.9243e-05	0.0055096	-11.866
4	16018751	16019000	4.41872e-05	0.00725352	-14.1501
4	16495876	16496125	1.06364e-05	0.00274386	-13.7945
4	16496001	16496250	1.81745e-05	0.00398611	-12.2881
4	16537876	16538125	2.97668e-05	0.00557291	-10.1556
4	16573126	16573375	2.03918e-05	0.00430582	13.8735
4	16785376	16785625	1.86338e-05	0.00405934	-19.1313
4	16966126	16966375	5.35616e-05	0.00820316	-10.7761
4	17183501	17183750	9.30808e-06	0.00250667	-17.941
4	17534501	17534750	7.47008e-07	0.000409254	-25.5557
4	17849501	17849750	3.02228e-05	0.00562001	-17.8334
4	17900126	17900375	2.89077e-08	3.17343e-05	11.5002
4	17935376	17935625	5.37841e-05	0.00822773	14.7707
4	18675501	18675750	2.39979e-05	0.00481661	17.14
4	18710876	18711125	1.69806e-05	0.00380973	15.9248
4	20079251	20079500	1.00698e-05	0.00263979	13.264
4	20079376	20079625	5.99149e-05	0.00879142	12.8906
4	20843876	20844125	2.91526e-07	0.000195705	-12.7396
4	20844001	20844250	3.0068e-06	0.00113564	-12.2492
4	21487376	21487625	5.38147e-05	0.00823128	-16.6557
4	21709376	21709625	6.45806e-05	0.0092161	-10.7065
4	21709501	21709750	3.48594e-05	0.00620346	-11.86
4	21751501	21751750	3.78229e-05	0.00655156	12.6236
4	22341126	22341375	8.34957e-06	0.00232789	12.8422
4	22512251	22512500	3.92319e-05	0.00669767	-10.1773
4	22512376	22512625	5.59526e-05	0.00842036	-15.1431
4	23212376	23212625	3.11236e-07	0.000207124	12.7569
4	24598626	24598875	2.93493e-06	0.00111519	15.2225
4	24598751	24599000	5.78981e-07	0.000336565	13.5254
4	25155751	25156000	4.74045e-06	0.0015652	10.6643
4	25241376	25241625	1.02072e-05	0.00266238	10.5263
4	25600001	25600250	4.31064e-10	9.5579e-07	24.8998
4	25600126	25600375	5.05939e-11	1.54513e-07	17.5687
4	25650876	25651125	3.05883e-06	0.00115052	-15.046
4	25651001	25651250	5.2825e-05	0.00813541	-11.4028
4	25780501	25780750	1.42075e-06	0.000655622	-26.4886
4	26307876	26308125	1.77726e-06	0.000771464	12.586
4	26604001	26604250	2.31959e-05	0.00471064	-10.5774
4	26789376	26789625	3.50449e-09	5.67872e-06	26.7656
4	27437876	27438125	1.35792e-05	0.00326105	14.4339
4	28205001	28205250	5.69623e-07	0.000332052	18.2295
4	29068126	29068375	1.57216e-05	0.00361694	-19.6106
4	29068251	29068500	6.64138e-05	0.00938585	-18.5791
4	29151626	29151875	1.98031e-05	0.00422004	16.6173
4	29276001	29276250	5.53993e-09	8.15182e-06	19.3357
4	29276126	29276375	5.94855e-07	0.000343599	18.1735
4	29405876	29406125	3.14857e-06	0.00117638	-19.0915
4	29406001	29406250	4.83546e-05	0.00768035	-21.3779
4	29429376	29429625	3.49846e-05	0.00621575	-13.2147
4	29429501	29429750	4.67866e-06	0.00155007	-14.1761
4	29775626	29775875	9.00331e-15	8.79992e-11	22.7318
4	29775751	29776000	9.25337e-07	0.000480395	17.0771
4	29969376	29969625	5.22136e-05	0.00807027	-15.5045
4	30123251	30123500	8.66337e-06	0.00238796	19.4586
4	30606001	30606250	2.97496e-05	0.00557113	-14.6363
4	30650001	30650250	1.63577e-05	0.00370761	-20.722
4	30650126	30650375	8.47589e-06	0.00235192	-19.4349
4	30662501	30662750	1.64609e-08	2.01339e-05	-21.7449
4	30662626	30662875	1.67647e-12	8.39244e-09	-16.9118
4	30662751	30663000	6.46264e-05	0.00922174	-10.6341
4	31073501	31073750	7.56821e-07	0.000413231	12.069
4	31369876	31370125	9.00662e-06	0.00245196	17.2537
4	31370001	31370250	5.52186e-06	0.00175327	14.0197
4	31529751	31530000	4.27147e-05	0.00709033	15.3851
4	31577126	31577375	1.52909e-05	0.00354415	-14.2383
4	31983876	31984125	7.00762e-05	0.00973431	-10.3108
4	32034001	32034250	2.63059e-05	0.00512657	-14.6977
4	32034126	32034375	7.58292e-08	6.85263e-05	-25.1518
4	32521876	32522125	3.04668e-05	0.00564952	19.804
4	32755251	32755500	5.58137e-05	0.00840553	-18.3028
4	32755751	32756000	3.96319e-06	0.00138119	-13.3594
4	32755876	32756125	1.60684e-05	0.00366849	-12.8696
4	32820001	32820250	2.58812e-08	2.90858e-05	17.0066
4	32820126	32820375	2.86291e-09	4.77727e-06	19.2039
4	32859751	32860000	2.96716e-09	4.90627e-06	-11.8017
4	32859876	32860125	1.02866e-11	3.93306e-08	-12.9183
4	33183876	33184125	2.35043e-11	7.9443e-08	21.4295
4	33184001	33184250	2.35043e-11	7.9443e-08	21.4295
4	33436126	33436375	6.61593e-06	0.00198104	11.4492
4	34240501	34240750	9.42807e-08	8.12706e-05	20.1306
4	35054376	35054625	9.24819e-06	0.00249719	-13.294
4	35054501	35054750	1.22666e-07	9.9256e-05	-16.551
4	35054626	35054875	3.16451e-06	0.00118142	-11.7086
4	35230751	35231000	7.83607e-11	2.24267e-07	12.7536
4	35230876	35231125	1.47758e-06	0.000673068	13.195
4	37247251	37247500	4.3695e-06	0.00148051	10.0932
4	38406001	38406250	5.39725e-05	0.0082443	-12.8291
4	38406126	38406375	4.61661e-05	0.00744521	-16.8986
4	38588626	38588875	1.55964e-06	0.000700804	11.4221
4	38588751	38589000	4.90322e-06	0.00160512	11.5218
4	38980001	38980250	2.1078e-05	0.00439649	11.4183
4	39359376	39359625	2.96031e-05	0.00555582	-12.4689
4	39428751	39429000	4.19468e-05	0.00700598	-10.9642
4	39909751	39910000	1.73956e-06	0.000758261	15.4768
4	40119001	40119250	1.42255e-06	0.000655936	10.2772
4	40119126	40119375	1.54126e-12	7.79597e-09	12.614
4	40453876	40454125	3.05859e-06	0.00115052	-22.2549
4	40454001	40454250	3.05859e-06	0.00115052	-22.2549
4	41075876	41076125	6.00153e-05	0.00880109	11.1863
4	41247501	41247750	1.78462e-07	0.000132437	18.2482
4	41247626	41247875	2.00894e-06	0.000843381	17.8593
4	41753501	41753750	2.46184e-09	4.2542e-06	-23.3982
4	41753626	41753875	1.28275e-07	0.000102536	-24.3359
4	42005376	42005625	1.07741e-05	0.00276568	-11.1324
4	42005501	42005750	6.47237e-08	6.06343e-05	-11.4175
4	42048251	42048500	1.97223e-06	0.000832529	-22.5876
4	42210001	42210250	2.88511e-06	0.00110168	13.1944
4	42210126	42210375	9.07265e-08	7.92362e-05	12.1465
4	42407251	42407500	6.02431e-08	5.70141e-05	11.9761
4	42407376	42407625	2.29087e-09	4.01109e-06	12.3189
4	42880626	42880875	6.60137e-05	0.00935	11.0326
4	42880751	42881000	3.64081e-06	0.00130377	13.6406
4	43489001	43489250	5.7596e-05	0.00858959	-11.9479
4	43644751	43645000	7.22631e-05	0.00992456	-13.25
4	44080876	44081125	1.62511e-05	0.00369327	12.0822
4	44119001	44119250	1.9831e-07	0.000144228	16.7982
4	44119126	44119375	1.9831e-07	0.000144228	16.7982
4	44385376	44385625	1.19163e-05	0.00296583	16.9022
4	44421626	44421875	4.56723e-07	0.000279786	-15.1962
4	44618126	44618375	1.70807e-05	0.0038252	10.6128
4	45585501	45585750	1.12709e-05	0.00285132	16.7978
4	45895376	45895625	7.30442e-05	0.00998724	-12.5298
4	46508376	46508625	4.33815e-06	0.00147325	-11.418
4	46950376	46950625	6.26367e-05	0.0090486	-18.9102
4	47304501	47304750	5.48615e-07	0.000321867	17.9471
4	47304626	47304875	5.4913e-06	0.00174661	17.5614
4	47380501	47380750	3.10053e-05	0.00571895	17.8808
4	47380626	47380875	8.72727e-07	0.000459168	18.4466
4	47850126	47850375	7.27415e-07	0.000400668	26.0101
4	47850251	47850500	1.79814e-06	0.000778339	21.7151
4	47850751	47851000	1.46072e-05	0.00342438	16.6042
4	47850876	47851125	5.12958e-06	0.00166081	19.4333
4	47851251	47851500	2.26935e-05	0.00463723	11.419
4	47852126	47852375	4.18378e-05	0.00699578	18.4145
4	48348001	48348250	8.47618e-06	0.00235192	-10.1015
4	48348126	48348375	1.09807e-05	0.00280161	-10.0678
4	48359126	48359375	3.33221e-05	0.00601811	21.4286
4	49155126	49155375	4.50326e-05	0.00733309	-17.8292
4	49278751	49279000	1.54393e-05	0.00356663	12.4441
4	49295126	49295375	5.3913e-05	0.00823939	-16.4724
4	49317251	49317500	4.95016e-15	5.11429e-11	-29.752
4	49317376	49317625	1.4386e-21	7.48457e-17	-27.51
4	49317501	49317750	4.52909e-08	4.57075e-05	-21.2264
4	49429376	49429625	1.84422e-06	0.000791331	13.2049
4	49912626	49912875	1.6381e-06	0.00072532	15.5367
4	49912751	49913000	3.28998e-06	0.00121395	17.909
4	50102376	50102625	8.77688e-13	4.80667e-09	-18.1805
4	50102501	50102750	2.05529e-14	1.80364e-10	-15.6151
4	50102626	50102875	2.23307e-05	0.0045856	-12.4801
4	50460126	50460375	5.69922e-15	5.73806e-11	32.7381
4	50460251	50460500	2.37315e-16	3.49201e-12	32.1069
4	50611626	50611875	1.35634e-05	0.00325864	15.4097
4	50611751	50612000	1.00413e-05	0.00263513	20.4338
4	50923626	50923875	2.91959e-05	0.00550423	11.1546
4	50923751	50924000	1.89113e-07	0.000138646	13.785
4	51157251	51157500	7.21672e-08	6.58295e-05	-21.125
4	51157376	51157625	7.21672e-08	6.58295e-05	-21.125
4	51700001	51700250	7.96766e-09	1.10753e-05	-10.7647
4	51700126	51700375	2.35709e-07	0.00016532	-10.3643
4	51787001	51787250	8.84311e-07	0.000463222	-16.5271
4	51787126	51787375	9.2163e-08	8.0029e-05	-17.1117
4	52008001	52008250	2.78899e-05	0.00533955	-17.7231
4	52478376	52478625	5.72934e-05	0.00855861	-11.0756
4	52969126	52969375	4.80932e-05	0.00765682	12.3148
4	52969251	52969500	5.95197e-06	0.00184668	11.9527
4	53338626	53338875	1.95637e-07	0.000142559	-17.0557
4	53338751	53339000	1.49275e-07	0.000115178	-16.7646
4	54381501	54381750	1.30536e-06	0.000615402	-19.4881
4	54381626	54381875	4.14128e-06	0.00142519	-13.5132
4	54796001	54796250	1.50087e-05	0.0034988	15.1885
4	55421501	55421750	1.61598e-10	4.17392e-07	-12.2116
4	55421626	55421875	2.60258e-05	0.00509174	-15.0784
4	55464376	55464625	8.38269e-09	1.15203e-05	11.4506
4	55464501	55464750	8.95559e-09	1.21926e-05	14.4531
4	55576126	55576375	3.44507e-05	0.00615629	21.0394
4	55576251	55576500	3.65921e-07	0.000234827	23.9883
4	55576376	55576625	5.94003e-06	0.00184423	31.0369
4	56095126	56095375	2.20399e-05	0.00454383	-14.5901
4	56170501	56170750	3.45541e-05	0.00616645	-22.4677
4	56333376	56333625	1.51775e-06	0.000686427	14.8347
4	56333501	56333750	2.59184e-06	0.00101524	12.8031
4	56619001	56619250	7.74781e-08	6.95874e-05	-11.4465
4	56619126	56619375	5.7169e-08	5.48577e-05	-11.5885
4	56946626	56946875	6.91e-05	0.00964376	10.9821
4	57154376	57154625	3.17824e-07	0.000210355	11.298
4	57231126	57231375	3.88463e-05	0.00665837	-17.324
4	57450501	57450750	1.3495e-05	0.00324778	13.5417
4	57503751	57504000	5.51204e-05	0.00835815	11.887
4	57648751	57649000	2.68023e-08	2.98504e-05	-16.4564
4	57648876	57649125	2.6562e-08	2.96507e-05	-13.915
4	57861501	57861750	6.89366e-05	0.00962742	10.1444
4	57890751	57891000	1.74298e-07	0.000130143	-14.9326
4	58201876	58202125	5.51332e-05	0.00835835	-14.2838
4	58935876	58936125	4.81757e-06	0.00158349	12.262
4	58936001	58936250	1.13735e-05	0.00287047	13.4252
4	59740876	59741125	3.64188e-05	0.00639119	11.5113
4	60457626	60457875	8.51459e-07	0.00045055	-11.0268
4	60536751	60537000	3.21595e-06	0.00119389	19.8917
4	60536876	60537125	3.5033e-05	0.0062204	19.0074
4	60816876	60817125	1.28137e-06	0.000607038	10.6294
4	60913126	60913375	2.66828e-05	0.00517717	-12.4932
4	60913251	60913500	2.4177e-07	0.000168435	-13.0181
4	60948376	60948625	5.97844e-06	0.00185143	-17.3721
4	60948501	60948750	3.03049e-06	0.00114222	-11.733
4	61415751	61416000	1.227e-06	0.000585851	18.053
4	61415876	61416125	8.38343e-07	0.000444613	24.3969
4	61862376	61862625	6.97241e-06	0.00205813	-17.8133
4	62241751	62242000	4.46734e-05	0.00729906	12.908
4	62868251	62868500	1.9115e-11	6.61421e-08	26.3818
4	62868376	62868625	1.31742e-11	4.83414e-08	26.7891
4	63312501	63312750	1.93037e-05	0.00415373	19.4018
4	63623376	63623625	6.44567e-09	9.23278e-06	-27.3065
4	63623501	63623750	2.05878e-07	0.000148621	-22.1711
4	64042251	64042500	2.39403e-05	0.00480703	-14.3599
4	64042376	64042625	6.58581e-06	0.001974	-14.4765
4	64331501	64331750	4.98578e-05	0.007846	-11.6679
4	64420501	64420750	4.60084e-07	0.000281254	12.0567
4	64420626	64420875	5.34241e-07	0.000314956	10.8832
4	64641251	64641500	6.02376e-08	5.70141e-05	27.7323
4	65671876	65672125	4.50846e-06	0.00151051	24.528
4	65672001	65672250	4.89588e-06	0.0016038	27.3379
4	66231876	66232125	1.02655e-05	0.0026728	-10.3537
4	66366876	66367125	1.1497e-06	0.000558274	11.6061
4	68565126	68565375	1.46973e-06	0.000669911	26.9385
4	68565251	68565500	1.7643e-05	0.00391017	23.3353
4	69039376	69039625	9.74827e-09	1.30953e-05	16.0779
4	69039501	69039750	1.77743e-10	4.55058e-07	17.831
4	70063876	70064125	2.16155e-07	0.000154204	-23.3427
4	70064001	70064250	4.72676e-05	0.00756506	-15.8442
4	70242501	70242750	1.69467e-05	0.00380563	-19.2827
4	70242626	70242875	3.77155e-05	0.00654462	-12.9937
4	70398126	70398375	1.04414e-09	2.0335e-06	-17.1041
4	70398251	70398500	2.34206e-12	1.11134e-08	-18.2254
4	70768001	70768250	1.97829e-05	0.00421853	-18.0591
4	70768126	70768375	1.34696e-07	0.000106582	-15.2505
4	70790376	70790625	3.44566e-05	0.0061566	-17.8397
4	70790501	70790750	1.36788e-06	0.000637446	-19.9231
4	70989001	70989250	5.81786e-05	0.00863471	-23.1337
4	71004751	71005000	1.2818e-05	0.00312985	-16.859
4	71079376	71079625	1.41083e-06	0.000652246	-11.2284
4	71235751	71236000	8.70898e-06	0.00239614	15.8782
4	71235876	71236125	1.06096e-05	0.00273792	15.0365
4	71656251	71656500	1.30252e-07	0.000103786	-15.6707
4	71749501	71749750	3.88398e-05	0.00665803	-15.8275
4	71824751	71825000	1.46636e-05	0.00343488	-11.6795
4	71824876	71825125	1.383e-05	0.00330332	-13.4515
4	71915001	71915250	3.73462e-05	0.00650223	10.8546
4	72194126	72194375	1.64219e-06	0.000726249	15.153
4	72358501	72358750	5.70702e-07	0.000332549	10.3868
4	72363376	72363625	3.03364e-05	0.00563273	-17.8195
4	72476626	72476875	1.59747e-05	0.00365387	-14.9282
4	72476751	72477000	3.72152e-05	0.00648485	-10.6925
4	72559376	72559625	2.99521e-05	0.00558892	11.1891
4	72559501	72559750	3.29381e-12	1.46736e-08	14.0462
4	72559626	72559875	1.00945e-07	8.59956e-05	15.049
4	72953251	72953500	1.14875e-05	0.00289372	13.9384
4	72980876	72981125	2.70989e-06	0.00104851	-11.4195
4	73487001	73487250	4.07375e-08	4.18803e-05	19.4416
4	73507751	73508000	6.48456e-06	0.00195335	-11.0834
4	73565626	73565875	6.32729e-06	0.00192187	-15.5545
4	73596751	73597000	1.19078e-05	0.00296523	11.4568
4	73875751	73876000	2.29558e-11	7.79509e-08	29.8609
4	73875876	73876125	4.72787e-13	2.85995e-09	19.3533
4	73876001	73876250	3.78441e-06	0.00134208	10.258
4	74119626	74119875	1.19151e-05	0.00296583	-19.0863
4	74119751	74120000	2.84456e-05	0.00540279	-14.5033
4	74428001	74428250	2.21126e-06	0.000907259	-10.7908
4	74781251	74781500	2.37839e-05	0.00478678	-13.2753
4	74798626	74798875	3.14658e-05	0.00578323	-11.5374
4	74926376	74926625	4.71115e-06	0.00155658	-14.4285
4	75030751	75031000	3.80926e-05	0.00657871	-11.4013
4	75217501	75217750	2.06244e-05	0.00433425	-10.6867
4	75217626	75217875	5.17387e-05	0.00802463	-11.9893
4	76022251	76022500	2.92634e-05	0.00551196	15.1235
4	76022376	76022625	6.0198e-06	0.00185983	15.7588
4	76185376	76185625	6.6622e-06	0.00199203	20.5685
4	76277626	76277875	1.60868e-06	0.00071687	11.0351
4	76320876	76321125	2.47307e-08	2.81018e-05	-10.7461
4	76321001	76321250	2.47307e-08	2.81018e-05	-10.7461
4	76322251	76322500	1.10221e-06	0.000542267	-11.551
4	76323501	76323750	1.44612e-06	0.0006633	-11.3948
4	76324001	76324250	1.0501e-05	0.00271808	-10.8799
4	76324376	76324625	5.60702e-13	3.32034e-09	-15.4682
4	76324501	76324750	1.35484e-08	1.71922e-05	-10.1489
4	76324751	76325000	1.35956e-06	0.000634993	-10.5917
4	76324876	76325125	2.82722e-07	0.000191294	-14.5256
5	635251	635500	1.67469e-06	0.000736553	-21.498
5	814376	814625	2.61176e-06	0.00102085	-19.2791
5	1714626	1714875	4.88512e-06	0.00160171	12.1257
5	1888751	1889000	2.13162e-05	0.00443669	-12.067
5	1983376	1983625	1.45367e-05	0.0034106	-17.933
5	1983501	1983750	2.81156e-05	0.00536814	-22.2747
5	2505876	2506125	6.15267e-13	3.58184e-09	15.1778
5	2506001	2506250	6.15267e-13	3.58184e-09	15.1778
5	2800126	2800375	1.94907e-05	0.00417887	-10.0657
5	2800251	2800500	4.57908e-05	0.00740809	-10.106
5	2891001	2891250	1.16692e-05	0.00292457	-16.8949
5	2905626	2905875	7.28616e-05	0.00997006	12.147
5	3024751	3025000	2.38815e-06	0.000958387	-34.5943
5	3024876	3025125	2.38815e-06	0.000958387	-34.5943
5	3224626	3224875	4.03538e-07	0.000253782	-23.4898
5	4117376	4117625	4.34086e-05	0.00717594	-23.3601
5	4117501	4117750	2.06246e-05	0.00433425	-20.3591
5	5751751	5752000	7.80454e-06	0.00222404	10.3514
5	6012001	6012250	1.08068e-07	9.02165e-05	12.8506
5	6247251	6247500	2.65126e-08	2.96269e-05	15.7887
5	6545376	6545625	7.37339e-06	0.00213331	-17.0052
5	6825376	6825625	3.9583e-05	0.00674338	13.1553
5	6883751	6884000	5.74681e-06	0.00180775	-10.8379
5	6955376	6955625	7.01692e-05	0.00974207	15.8391
5	6976501	6976750	3.33231e-06	0.00122276	-22.7628
5	7274001	7274250	1.70855e-09	3.12288e-06	-21.2462
5	7274126	7274375	1.70855e-09	3.12288e-06	-21.2462
5	7763876	7764125	3.75083e-05	0.00652184	-13.3787
5	8576751	8577000	5.04601e-05	0.00791513	-14.4166
5	8592376	8592625	2.47364e-05	0.00491519	11.2245
5	8920751	8921000	3.13955e-06	0.00117391	23.6318
5	8920876	8921125	4.69584e-06	0.00155258	24.8352
5	9356126	9356375	7.65775e-09	1.07232e-05	13.0623
5	9356251	9356500	4.08472e-11	1.28519e-07	13.9188
5	9712376	9712625	1.39423e-05	0.00331737	-11.0844
5	9712501	9712750	5.44097e-05	0.00828315	-11.3953
5	10361126	10361375	8.40157e-16	1.0736e-11	-21.4673
5	10361251	10361500	8.40157e-16	1.0736e-11	-21.4673
5	10447751	10448000	1.4386e-05	0.00338833	-11.9545
5	10447876	10448125	1.92079e-06	0.000815065	-15.6277
5	10963876	10964125	3.49445e-05	0.00621329	-13.7167
5	11142001	11142250	1.07114e-05	0.00275541	15.1554
5	11142126	11142375	1.77425e-06	0.000770616	14.7562
5	12015001	12015250	9.5227e-06	0.00253921	15.8915
5	12015126	12015375	4.11149e-07	0.000257167	19.6686
5	12309126	12309375	5.65458e-05	0.00848214	13.518
5	12347001	12347250	4.15084e-05	0.00696148	14.1055
5	12392251	12392500	5.99567e-05	0.00879489	-10.6481
5	12571126	12571375	1.85362e-05	0.00404569	-14.9601
5	12571251	12571500	1.81664e-05	0.00398493	-10.2308
5	12808501	12808750	2.24156e-05	0.0045968	-16.3187
5	12994376	12994625	1.77193e-06	0.000770065	-13.1734
5	13063126	13063375	8.23846e-07	0.000439148	-19.3915
5	13167626	13167875	6.93744e-09	9.84209e-06	-18.8225
5	13167751	13168000	5.54501e-10	1.19072e-06	-18.1019
5	13167876	13168125	2.39689e-05	0.00481211	-17.2526
5	13505501	13505750	3.55138e-06	0.00128057	24.5889
5	13505626	13505875	6.53186e-05	0.00928231	16.0696
5	13737751	13738000	1.28245e-05	0.00313031	-22.4692
5	13915626	13915875	7.3132e-05	0.00999388	-11.8287
5	13999376	13999625	4.40194e-08	4.46555e-05	-21.7989
5	13999501	13999750	6.29102e-06	0.00191405	-24.0772
5	14866126	14866375	2.82852e-05	0.00538621	-10.3502
5	14992501	14992750	1.61199e-06	0.000717686	-15.7576
5	14992626	14992875	5.75837e-09	8.38851e-06	-15.7288
5	15003876	15004125	7.39507e-16	9.79344e-12	24.4255
5	15004001	15004250	1.63647e-19	4.76787e-15	27.5132
5	15093876	15094125	1.79422e-05	0.0039566	16.3031
5	15239376	15239625	3.54225e-06	0.0012779	-14.1976
5	15239501	15239750	2.79397e-08	3.0813e-05	-18.1728
5	15447626	15447875	1.45023e-05	0.00340785	-17.4801
5	15774001	15774250	1.98305e-05	0.00422342	15.5453
5	15774126	15774375	1.07914e-09	2.09604e-06	16.2998
5	16047501	16047750	2.28783e-06	0.000929651	12.9217
5	16047626	16047875	5.05105e-07	0.000303303	16.766
5	17082626	17082875	3.67849e-06	0.00131307	11.1313
5	17082751	17083000	2.84691e-05	0.0054064	10.8883
5	17505501	17505750	6.86706e-08	6.34747e-05	11.502
5	17505626	17505875	5.69561e-08	5.46941e-05	10.8641
5	17608626	17608875	1.07481e-05	0.00276144	12.2821
5	18932751	18933000	2.44918e-05	0.00488411	-20.1966
5	19370376	19370625	6.37917e-08	5.98382e-05	24.5516
5	19370501	19370750	2.10964e-08	2.47043e-05	24.4704
5	19441501	19441750	2.54495e-05	0.00501581	13.5867
5	20734126	20734375	6.49339e-05	0.00924875	-15.2762
5	21339001	21339250	4.11058e-05	0.00691546	-16.8761
5	21339126	21339375	1.05132e-05	0.00272027	-16.6848
5	21414001	21414250	6.58704e-06	0.001974	-14.0355
5	21414126	21414375	2.9142e-05	0.00549834	-14.983
5	21616876	21617125	4.94125e-07	0.000297938	15.5406
5	21638751	21639000	3.63996e-06	0.00130377	12.2435
5	21743126	21743375	2.7536e-05	0.00528943	-13.4511
5	22086251	22086500	2.98543e-07	0.000199772	-16.7002
5	22481376	22481625	2.23991e-05	0.00459475	-13.8817
5	22627876	22628125	4.2419e-05	0.00705652	-11.7518
5	22628001	22628250	2.45098e-06	0.000975806	-15.4536
5	23563501	23563750	3.22174e-06	0.00119513	-10.7647
5	23563626	23563875	5.04132e-06	0.00164216	-11.4881
5	23709876	23710125	3.74869e-05	0.00652058	10.7563
5	23729626	23729875	5.89521e-05	0.00869745	-10.8061
5	23745876	23746125	5.18157e-05	0.00803092	13.0525
5	23836876	23837125	3.13245e-06	0.00117239	-22.5827
5	23837001	23837250	8.06632e-07	0.000432167	-20.7222
5	24152001	24152250	3.78695e-05	0.00655573	17.1619
5	24265626	24265875	2.04714e-05	0.0043145	-10.4257
5	24378876	24379125	5.77031e-05	0.00859837	-10.8592
5	24559376	24559625	2.01165e-05	0.0042622	-11.012
5	24804376	24804625	3.34239e-07	0.000218244	-12.2492
5	24804501	24804750	3.5931e-07	0.0002314	-10.6621
5	24921001	24921250	1.31707e-05	0.00319136	-11.0918
5	24921126	24921375	3.66664e-05	0.00641865	-10.0702
5	25059501	25059750	6.02126e-05	0.00881734	-11.316
5	25301876	25302125	6.27742e-05	0.00905859	12.4557
5	25584001	25584250	1.63224e-05	0.00370255	-10.7394
5	25584126	25584375	2.19421e-06	0.000902179	-10.7921
5	25872501	25872750	6.17027e-05	0.00896908	-11.1902
5	25989376	25989625	2.35703e-05	0.00476163	22.4056
5	25989876	25990125	8.25954e-06	0.00231609	21.3576
5	25990001	25990250	6.55533e-13	3.7449e-09	18.8115
5	25990126	25990375	1.79226e-10	4.58049e-07	18.6204
5	25990251	25990500	4.52206e-05	0.00735297	22.9142
5	25990376	25990625	3.80876e-09	6.03746e-06	27.3943
5	25990501	25990750	7.79298e-08	6.98182e-05	28.1586
5	26299751	26300000	2.2112e-05	0.00455353	20.1553
5	26800376	26800625	4.72356e-05	0.00756161	11.7319
5	26830376	26830625	1.09171e-06	0.000539874	21.759
5	26859501	26859750	6.49468e-05	0.00924889	14.5697
5	26859626	26859875	1.47139e-07	0.000114135	29.5477
5	26870126	26870375	6.16483e-07	0.000352596	15.7548
5	27580626	27580875	2.29035e-06	0.000930417	-10.8605
5	27736626	27736875	6.38008e-06	0.00193387	20.054
5	27993001	27993250	2.95296e-05	0.00555024	12.6639
5	28110001	28110250	6.34876e-05	0.00913079	16.6497
5	28152876	28153125	2.1543e-05	0.00446793	-11.5045
5	28330751	28331000	4.3691e-05	0.00720395	24.9653
5	28448376	28448625	6.46812e-05	0.00922503	-10.1723
5	28575501	28575750	1.61894e-05	0.00368327	-12.1048
5	28683501	28683750	5.80902e-05	0.0086306	-13.3202
5	29744126	29744375	4.05561e-05	0.0068537	-19.5804
5	30004626	30004875	2.24478e-05	0.00459927	12.5441
5	30087126	30087375	1.35535e-05	0.0032571	-20.3817
5	30087251	30087500	1.35535e-05	0.0032571	-20.3817
5	30325751	30326000	4.38115e-06	0.00148356	11.5702
5	30328501	30328750	1.88159e-06	0.000803816	11.0673
5	30636626	30636875	4.77763e-05	0.0076247	-12.0755
5	30657376	30657625	5.13149e-06	0.00166081	31.4641
5	30738876	30739125	5.34933e-05	0.00819584	13.7726
5	30988251	30988500	1.54047e-08	1.90986e-05	-15.8809
5	30988376	30988625	1.99217e-08	2.35752e-05	-15.6443
5	31025001	31025250	6.59893e-05	0.00934844	-18.2674
5	31327501	31327750	3.61589e-05	0.00635705	-10.7475
5	31562751	31563000	5.27385e-07	0.000312686	-17.5194
5	31907126	31907375	2.93558e-05	0.00552651	-16.055
5	31907251	31907500	3.316e-05	0.00599877	-14.0918
5	32190501	32190750	1.52326e-08	1.8966e-05	-14.6045
5	32244751	32245000	2.35401e-07	0.000165263	14.6829
5	32244876	32245125	3.3014e-06	0.00121583	14.3183
5	33500626	33500875	2.90665e-05	0.00548835	16.358
5	33500751	33501000	2.40768e-05	0.00482779	18.1073
5	33605501	33605750	5.27973e-05	0.00813287	21.4869
5	33856001	33856250	5.06282e-05	0.00792841	-12.3251
5	35948501	35948750	1.35538e-05	0.0032571	-24.2578
5	36011876	36012125	5.61103e-05	0.00843798	11.9316
5	36012001	36012250	3.61714e-05	0.00635848	11.6939
5	36161876	36162125	6.38429e-05	0.00915838	-13.3675
5	36370626	36370875	3.89028e-06	0.00136526	-19.2499
5	36370751	36371000	5.09843e-21	2.1549e-16	-23.6575
5	36370876	36371125	2.06113e-17	3.84944e-13	-21.9679
5	36492251	36492500	5.18511e-06	0.0016737	13.8147
5	36492376	36492625	2.66925e-05	0.00517837	12.7121
5	36524751	36525000	5.35943e-05	0.00820705	10.6907
5	36585626	36585875	1.52102e-05	0.00353051	15.5556
5	36987751	36988000	2.32722e-05	0.00472251	19.0981
5	37440126	37440375	8.33233e-06	0.0023271	16.2026
5	37451751	37452000	5.07976e-05	0.00794068	11.4082
5	37899626	37899875	3.65808e-05	0.00640802	10.1645
5	38586876	38587125	5.81471e-05	0.0086347	12.561
5	39003376	39003625	1.67283e-05	0.00376762	13.8759
5	39003501	39003750	1.67283e-05	0.00376762	13.8759
5	39206876	39207125	1.75377e-05	0.00389452	10.9902
5	39875876	39876125	5.43393e-06	0.0017319	-11.0153
5	40732126	40732375	5.81727e-05	0.00863471	-11.1193
5	40788876	40789125	2.90173e-05	0.00548263	-13.8085
5	40978751	40979000	5.4593e-05	0.00830151	11.3345
5	41359876	41360125	3.26297e-05	0.00593174	10.9684
5	41360001	41360250	3.26297e-05	0.00593174	10.9684
5	41413251	41413500	1.00464e-05	0.00263601	10.0644
5	41414001	41414250	7.44801e-10	1.53464e-06	-13.7058
5	41560751	41561000	3.59138e-06	0.00129115	22.5923
5	41560876	41561125	4.00959e-06	0.00139137	20.0229
5	41723126	41723375	1.23519e-05	0.00304513	-12.9008
5	41862001	41862250	5.32315e-07	0.000314202	-12.4031
5	41862126	41862375	4.39867e-13	2.71171e-09	-14.6764
5	41862251	41862500	3.17727e-12	1.42855e-08	-12.3576
5	42037626	42037875	5.22484e-06	0.00168168	14.6129
5	42037751	42038000	1.23943e-08	1.59079e-05	18.4354
5	42037876	42038125	8.1108e-06	0.00228999	23.3607
5	42091001	42091250	2.72289e-05	0.00525304	13.8831
5	42161001	42161250	2.29617e-05	0.00467909	-11.5155
5	42189501	42189750	1.01666e-06	0.000514241	-11.132
5	42479626	42479875	4.67435e-06	0.00154899	-10.1848
5	42537126	42537375	2.48021e-05	0.00492219	-10.3149
5	42691376	42691625	4.9337e-06	0.00161328	18.1034
5	42691501	42691750	5.43106e-05	0.00827411	13.8486
5	43245126	43245375	6.14124e-06	0.00188122	13.9246
5	43386626	43386875	8.3259e-06	0.00232575	-12.3864
5	43593626	43593875	1.19933e-06	0.00057623	21.9504
5	43943001	43943250	3.2159e-05	0.00587359	-12.0339
5	44368376	44368625	1.18087e-05	0.00294997	-12.6183
5	46269001	46269250	1.51093e-05	0.00351316	-18.699
5	46977126	46977375	9.46165e-07	0.00048841	-11.3097
5	46977251	46977500	5.1282e-07	0.000306144	-15.7566
5	47129126	47129375	1.89565e-06	0.000807924	-25.4688
5	47129251	47129500	1.89565e-06	0.000807924	-25.4688
5	47499126	47499375	3.42751e-05	0.00613168	19.7673
5	47499251	47499500	3.42751e-05	0.00613168	19.7673
5	47627751	47628000	1.25124e-05	0.0030748	-12.6844
5	48401876	48402125	1.39266e-06	0.000646927	-14.4179
5	48892751	48893000	4.38296e-06	0.00148382	12.3954
5	49683626	49683875	3.73255e-05	0.0064994	13.8509
5	50434001	50434250	6.81592e-05	0.00955365	-18.7153
5	50434126	50434375	6.81592e-05	0.00955365	-18.7153
5	51343501	51343750	6.47452e-05	0.00923054	-10.1658
5	51381126	51381375	6.61056e-06	0.00197984	-14.7051
5	52449376	52449625	1.43695e-05	0.0033861	-18.2871
5	52453626	52453875	8.53901e-06	0.00236534	-13.9935
5	52453751	52454000	1.82195e-07	0.000134468	-22.6744
5	52560876	52561125	2.74707e-05	0.00528151	11.4838
5	52906001	52906250	4.08817e-13	2.567e-09	36.4423
5	52906126	52906375	2.26513e-07	0.000159949	26.455
5	53016001	53016250	4.04741e-05	0.00684237	-14.4078
5	53016126	53016375	2.01208e-05	0.0042622	-18.0432
5	53082251	53082500	2.74661e-06	0.00106046	-15.4965
5	53082376	53082625	5.82312e-06	0.00181996	-15.4667
5	53088001	53088250	2.21819e-21	1.07712e-16	26.7821
5	53088126	53088375	8.50315e-18	1.77276e-13	23.8887
5	53176501	53176750	6.40898e-06	0.0019386	-25.3544
5	53682376	53682625	3.35036e-05	0.00604122	13.5048
5	53754626	53754875	5.62043e-08	5.41506e-05	-13.0113
5	53754751	53755000	2.02533e-09	3.61569e-06	-15.2318
5	53817751	53818000	5.81138e-06	0.00181747	16.1082
5	53817876	53818125	5.55403e-05	0.00838604	11.4769
5	54087376	54087625	1.79466e-07	0.000133115	-14.0884
5	54087501	54087750	2.28831e-08	2.64561e-05	-13.8504
5	54087751	54088000	2.98355e-06	0.00112881	11.7131
5	54138251	54138500	6.62746e-05	0.00937408	-15.5439
5	54246626	54246875	1.97873e-05	0.00421853	17.4508
5	54563251	54563500	3.71075e-08	3.89456e-05	29.8074
5	54563376	54563625	8.13996e-08	7.23484e-05	31.4141
5	54649251	54649500	4.48782e-05	0.00732262	-15.3595
5	54724001	54724250	3.75171e-05	0.00652184	-12.7623
5	55173626	55173875	8.3134e-06	0.00232366	10.7106
5	55460126	55460375	1.97909e-05	0.00421867	14.7406
5	56302876	56303125	1.20007e-09	2.29724e-06	-15.4919
5	56303001	56303250	7.60032e-08	6.85559e-05	-14.7769
5	56330001	56330250	5.81267e-06	0.00181747	-15.0538
5	56703376	56703625	5.84192e-09	8.49325e-06	-14.2678
5	56703501	56703750	6.01992e-06	0.00185983	-15.3088
5	56769751	56770000	3.21848e-05	0.00587682	10.5351
5	56769876	56770125	4.38427e-06	0.00148384	10.0408
5	57270876	57271125	5.83599e-05	0.00864597	-15.7428
5	57271001	57271250	7.17158e-06	0.00209489	-15.5291
5	57870376	57870625	4.99326e-05	0.0078554	13.5005
5	58372501	58372750	8.42904e-06	0.00234422	12.1093
5	58372626	58372875	2.19672e-08	2.55801e-05	16.2495
5	58751501	58751750	8.82961e-07	0.000462848	11.5108
5	58880501	58880750	9.91325e-07	0.000505642	-26.9784
5	58880626	58880875	9.42706e-08	8.12706e-05	-23.6023
5	58880751	58881000	1.03578e-08	1.37046e-05	-20.9609
5	58880876	58881125	5.9916e-07	0.000344991	-21.2643
5	58881501	58881750	4.81327e-07	0.000291548	-20.9421
5	58881626	58881875	4.81327e-07	0.000291548	-20.9421
5	58881751	58882000	5.41542e-05	0.00825934	-19.1111
5	58881876	58882125	5.41542e-05	0.00825934	-19.1111
5	59200126	59200375	3.33079e-05	0.00601695	-14.9253
5	59200251	59200500	3.40881e-05	0.00610799	-11.9151
5	59257876	59258125	4.75676e-05	0.00760471	-12.2701
5	59775251	59775500	1.47024e-05	0.00344226	22.3347
5	60522751	60523000	2.663e-05	0.00517037	-15.1119
5	60522876	60523125	1.09179e-06	0.000539874	-17.4381
5	60638251	60638500	4.43671e-07	0.000274329	-16.2601
5	60638376	60638625	2.96318e-08	3.23828e-05	-12.8648
5	60815876	60816125	1.20529e-06	0.000578308	15.4409
5	60816001	60816250	9.71597e-06	0.00257481	13.0363
5	60864876	60865125	7.87892e-07	0.000424783	-12.5806
5	60865001	60865250	1.3915e-07	0.000109453	-19.7873
5	61370751	61371000	1.11318e-10	3.03107e-07	11.391
5	61370876	61371125	1.11318e-10	3.03107e-07	11.391
5	61533126	61533375	3.65606e-07	0.000234728	-13.7915
5	61533251	61533500	1.87455e-07	0.000137848	-16.2186
5	62132501	62132750	4.00418e-07	0.000252335	23.2555
5	62132626	62132875	6.50317e-08	6.08837e-05	20.7443
5	62187501	62187750	1.07779e-07	9.01302e-05	26.8512
5	63204501	63204750	6.61512e-05	0.00936228	-15.3654
5	63263751	63264000	1.40277e-06	0.000649553	-10.1733
5	63545876	63546125	5.69049e-09	8.31457e-06	-18.963
5	63546001	63546250	2.16362e-07	0.000154276	-15.1945
5	63756751	63757000	3.40719e-05	0.00610643	10.5114
5	63756876	63757125	5.21102e-06	0.00167909	11.015
5	63973751	63974000	9.12815e-06	0.00247809	-10.0671
5	64058001	64058250	2.48895e-07	0.000172489	-23.0718
5	64097251	64097500	2.91163e-05	0.00549633	-12.963
5	64151876	64152125	5.50077e-06	0.00174924	15.3278
5	64295626	64295875	6.44852e-05	0.00921006	19.4369
5	64295751	64296000	1.08941e-05	0.00278714	23.5646
5	64427501	64427750	5.30086e-05	0.00815231	-16.4315
5	64427626	64427875	9.49017e-07	0.000489028	-28.835
5	64855126	64855375	4.09094e-05	0.00689517	11.5638
5	65259376	65259625	3.83619e-06	0.00135189	24.414
5	65440751	65441000	4.84169e-05	0.00768484	-11.153
5	65936501	65936750	2.15793e-05	0.00447293	16.5258
5	66185501	66185750	4.64852e-05	0.00748176	-22.1519
5	66427251	66427500	1.31779e-05	0.00319204	-21.3086
5	66427376	66427625	1.90449e-06	0.000810506	-21.0883
5	66630251	66630500	1.46638e-05	0.00343488	14.0334
5	66630376	66630625	2.07132e-05	0.00434533	12.3811
5	67057751	67058000	1.6036e-05	0.003663	10.047
5	67108501	67108750	2.42125e-05	0.00484501	15.1122
5	67108626	67108875	7.46749e-06	0.00215369	17.4541
5	67289376	67289625	5.38853e-06	0.00172292	-11.3889
5	67673751	67674000	7.85419e-06	0.00223513	-10.4985
5	67673876	67674125	3.02047e-05	0.00561808	-15.898
5	67691001	67691250	1.58243e-06	0.000707769	-10.4618
5	67911501	67911750	2.26713e-08	2.62445e-05	12.17
5	67926251	67926500	4.2409e-05	0.00705582	10.8932
5	67957751	67958000	6.73414e-05	0.00948098	-12.5616
5	68166626	68166875	5.9413e-07	0.000343405	-20.3601
5	68166751	68167000	6.9238e-06	0.00204756	-16.6024
5	68896626	68896875	7.64273e-06	0.00219121	12.9559
5	68896751	68897000	4.68105e-07	0.000285439	16.3855
5	68907626	68907875	1.24737e-11	4.64735e-08	21.3046
5	68907751	68908000	6.10416e-14	4.83274e-10	19.673
5	68907876	68908125	2.51709e-06	0.000995253	18.1254
5	68929501	68929750	8.43844e-08	7.4384e-05	-11.6225
5	68929626	68929875	4.96376e-09	7.42399e-06	-13.6944
5	69008626	69008875	3.24763e-13	2.10266e-09	14.6595
5	69008751	69009000	2.04488e-08	2.41205e-05	14.5163
5	69098751	69099000	2.61976e-05	0.00511423	-14.9093
5	69136501	69136750	3.23659e-07	0.000213195	-34.9835
5	69214126	69214375	5.83757e-05	0.00864712	-12.3718
5	69360876	69361125	9.93985e-06	0.00261982	12.8819
5	69640126	69640375	8.97091e-06	0.00244659	10.158
5	69844126	69844375	3.84019e-05	0.00660818	-11.2413
5	69845626	69845875	1.95603e-05	0.00418851	10.78
5	69845751	69846000	5.76184e-05	0.00858967	10.9091
5	71147376	71147625	3.82257e-08	3.99751e-05	-13.8434
5	71147501	71147750	2.49678e-08	2.82391e-05	-12.1455
5	71246876	71247125	6.18151e-05	0.00897927	16.9807
5	71279001	71279250	2.81603e-07	0.000190625	-22.3845
5	71279126	71279375	3.89602e-06	0.00136661	-13.4103
5	71704251	71704500	4.00616e-10	9.06209e-07	15.532
5	71704376	71704625	3.4634e-12	1.51967e-08	21.0926
6	301626	301875	7.31215e-05	0.00999388	13.9172
6	325501	325750	6.17107e-11	1.83464e-07	-37.4892
6	409001	409250	5.14996e-05	0.00800407	23.9323
6	430626	430875	7.24621e-05	0.00993687	10.6778
6	575001	575250	4.48052e-05	0.00731422	11.5976
6	575126	575375	1.23911e-05	0.00305324	13.587
6	635376	635625	6.1388e-05	0.00893913	-19.4724
6	755626	755875	1.27992e-07	0.00010239	23.3842
6	755751	756000	6.80474e-05	0.00954808	17.4308
6	1181376	1181625	1.67761e-05	0.00377647	12.4574
6	1314251	1314500	5.27166e-05	0.00812301	-13.2888
6	1451376	1451625	2.88039e-06	0.00110016	-16.362
6	1476001	1476250	6.22356e-05	0.0090135	14.3651
6	1548251	1548500	9.21694e-06	0.00249291	27.8796
6	1946376	1946625	2.43911e-05	0.00486787	13.0403
6	2438501	2438750	3.16244e-11	1.03062e-07	-18.5994
6	2438626	2438875	6.61767e-08	6.17177e-05	-16.7278
6	2475876	2476125	9.60627e-06	0.00255584	-15.361
6	2784251	2784500	2.94448e-05	0.00553897	12.5403
6	3070626	3070875	5.61076e-10	1.20111e-06	-20.2227
6	3070751	3071000	1.03757e-11	3.95676e-08	-19.3374
6	3389251	3389500	5.25155e-05	0.0081049	14.9228
6	3564751	3565000	5.09556e-05	0.00795346	10.2775
6	3603251	3603500	2.53042e-06	0.000998294	-22.2728
6	3603376	3603625	2.16744e-07	0.000154473	-19.5176
6	3853251	3853500	9.29028e-06	0.00250437	-13.233
6	3853376	3853625	4.53582e-05	0.00736876	-12.6603
6	4007876	4008125	6.00292e-05	0.0088011	-14.5285
6	4008001	4008250	6.00292e-05	0.0088011	-14.5285
6	4235126	4235375	4.09006e-06	0.00141056	-11.5277
6	4235251	4235500	1.13261e-05	0.00286297	-12.8359
6	4738126	4738375	6.38837e-05	0.00916153	-11.372
6	5487001	5487250	6.04207e-06	0.00186321	-18.334
6	5487126	5487375	2.68015e-06	0.00104143	-17.1639
6	5528126	5528375	6.05285e-05	0.0088547	14.4379
6	5621751	5622000	2.42648e-05	0.00485269	14.8581
6	5989376	5989625	6.10535e-07	0.000350157	18.8463
6	5989501	5989750	6.24682e-08	5.8748e-05	15.9492
6	6002501	6002750	4.82434e-08	4.804e-05	24.4351
6	6002626	6002875	4.1794e-07	0.000260849	18.3558
6	6095626	6095875	2.03358e-05	0.00429546	11.0022
6	6295376	6295625	1.94375e-06	0.000822171	-27.6142
6	6295501	6295750	1.24661e-07	0.000100387	-18.7707
6	6580376	6580625	8.66814e-06	0.00238882	13.3479
6	6580501	6580750	6.60066e-07	0.000372118	13.6052
6	6596501	6596750	2.81444e-05	0.00537045	11.11
6	6654501	6654750	3.48875e-06	0.00126487	-15.4468
6	6654626	6654875	4.34635e-13	2.69428e-09	-15.4393
6	6654751	6655000	1.38063e-08	1.74586e-05	-14.9308
6	6706876	6707125	1.70947e-06	0.000748506	26.0209
6	6707001	6707250	4.48155e-06	0.00150392	23.7805
6	6916251	6916500	4.4957e-10	9.90764e-07	-24.4898
6	6916376	6916625	5.95028e-09	8.63354e-06	-25.3739
6	6916501	6916750	5.40195e-05	0.00824961	-24.5187
6	6916626	6916875	4.38443e-08	4.45089e-05	-23.8546
6	6916751	6917000	3.79658e-08	3.97319e-05	-21.021
6	6916876	6917125	1.84233e-05	0.00402586	-20.6103
6	6933501	6933750	3.31184e-10	7.74403e-07	-23.445
6	6933626	6933875	4.09937e-09	6.40764e-06	-24.0846
6	7025876	7026125	4.82053e-05	0.00766465	-11.0349
6	7078751	7079000	1.79914e-05	0.00396326	-13.2792
6	7266876	7267125	1.12809e-05	0.00285304	14.2474
6	7504001	7504250	5.67313e-05	0.00850199	13.9667
6	7786876	7787125	5.13354e-05	0.0079923	-23.6111
6	7916501	7916750	7.95222e-07	0.000427542	-12.6176
6	7935376	7935625	8.19897e-06	0.00230354	20.4391
6	7935501	7935750	1.74371e-06	0.000759386	16.6667
6	7949501	7949750	1.17208e-06	0.000565936	-13.0195
6	7949626	7949875	4.53534e-07	0.000278272	-11.2248
6	8510626	8510875	2.73603e-08	3.03327e-05	32.3713
6	8510751	8511000	1.92236e-09	3.45729e-06	29.1667
6	8690876	8691125	4.21822e-05	0.00703469	19.0107
6	8691001	8691250	4.21822e-05	0.00703469	19.0107
6	8740751	8741000	6.39855e-05	0.0091698	-12.3076
6	8947001	8947250	1.86951e-06	0.000799594	-16.6509
6	8947126	8947375	2.7501e-05	0.00528594	-15.704
6	9252501	9252750	2.83055e-05	0.00538726	-10.1511
6	9451751	9452000	3.86265e-06	0.00135818	10.2585
6	10062501	10062750	4.04525e-05	0.00683951	17.4432
6	10673501	10673750	1.22572e-07	9.92537e-05	-22.5108
6	10700876	10701125	5.23978e-06	0.00168537	-12.0925
6	10830626	10830875	8.67168e-13	4.76698e-09	-22.9432
6	10830751	10831000	2.51451e-11	8.42073e-08	-19.3592
6	10964001	10964250	5.65779e-05	0.00848553	13.8491
6	11163251	11163500	2.24817e-05	0.00460428	-11.6484
6	11361376	11361625	1.54764e-05	0.00357408	-10.771
6	11542376	11542625	1.47632e-05	0.00345354	17.3648
6	12682501	12682750	2.2543e-06	0.000919875	-10.4718
6	12714376	12714625	5.64204e-05	0.00846715	15.2568
6	12891376	12891625	4.60877e-05	0.00743961	11.1576
6	13050876	13051125	6.1874e-06	0.0018924	-13.1468
6	13067001	13067250	1.89286e-05	0.00410515	-10.1808
6	13649376	13649625	9.48942e-06	0.00253553	11.756
6	13697751	13698000	9.16994e-06	0.00248437	-10.7802
6	13859626	13859875	6.58701e-05	0.009337	-11.9283
6	13881001	13881250	1.67337e-06	0.000736526	10.285
6	13881126	13881375	1.01275e-10	2.79418e-07	10.9225
6	13881251	13881500	1.01735e-05	0.00265693	11.7544
6	13892501	13892750	4.29594e-07	0.000267099	-10.3476
6	13892626	13892875	1.26679e-06	0.000601107	-10.1511
6	13931251	13931500	7.23179e-05	0.00992781	-15.404
6	14034751	14035000	9.10161e-06	0.00247181	16.8211
6	14036376	14036625	3.34894e-07	0.000218476	-16.2943
6	14222876	14223125	1.48196e-05	0.00346358	19.9844
6	14223001	14223250	2.04184e-05	0.0043083	16.7113
6	14385751	14386000	3.07428e-05	0.00568694	11.4749
6	14813251	14813500	1.99605e-05	0.0042427	-11.4811
6	15533751	15534000	2.79692e-05	0.00535122	-21.2536
6	16165126	16165375	1.11503e-05	0.00283174	14.4721
6	16165251	16165500	6.97505e-05	0.00970665	12.2655
6	16195376	16195625	1.57548e-05	0.00362285	-10.9928
6	16327876	16328125	1.29638e-05	0.00315435	13.511
6	16555876	16556125	6.03119e-05	0.00882921	16.9986
6	16748876	16749125	7.03921e-08	6.46149e-05	-18.1569
6	17471376	17471625	4.49988e-05	0.00733081	13.2113
6	18024501	18024750	6.64751e-07	0.000373602	11.7188
6	18067126	18067375	6.03337e-06	0.00186218	15.4117
6	18067251	18067500	7.39394e-08	6.71099e-05	21.371
6	18157876	18158125	9.51705e-09	1.28489e-05	-18.7719
6	18158001	18158250	1.09973e-08	1.44328e-05	-18.9741
6	18364251	18364500	7.18631e-10	1.48914e-06	-15.3133
6	18364376	18364625	9.22065e-11	2.58931e-07	-13.5732
6	18489876	18490125	4.12653e-05	0.00693188	14.0444
6	18490001	18490250	4.12653e-05	0.00693188	14.0444
6	18526751	18527000	6.18481e-05	0.00898179	14.7259
6	19468001	19468250	3.00946e-08	3.27656e-05	-14.3909
6	20478876	20479125	5.15139e-09	7.67311e-06	28.1923
6	20500001	20500250	1.52429e-09	2.82149e-06	12.6651
6	20500126	20500375	1.51329e-10	3.93659e-07	17.5
6	20625376	20625625	2.97841e-06	0.00112799	11.2705
6	20625501	20625750	9.32666e-08	8.08247e-05	15.2893
6	21420626	21420875	4.35542e-06	0.00147725	13.2248
6	21420751	21421000	1.1672e-05	0.00292457	14.5138
6	21646626	21646875	3.71683e-07	0.000237478	10.6203
6	21723001	21723250	1.7392e-06	0.000758261	21.3601
6	21742001	21742250	7.0147e-09	9.94034e-06	-13.5187
6	21742126	21742375	7.4876e-10	1.54062e-06	-20.1137
6	21742751	21743000	1.75575e-05	0.00389655	-10.1271
6	22128751	22129000	4.41122e-06	0.00148855	18.835
6	22680501	22680750	4.46282e-05	0.00729409	-12.9353
6	22842251	22842500	4.86527e-05	0.0077147	-14.8195
6	22842376	22842625	2.41026e-06	0.000964603	-14.6617
6	23483501	23483750	3.32617e-05	0.0060122	-10.9971
6	23667251	23667500	3.23537e-06	0.00119805	11.337
6	23699126	23699375	5.32786e-06	0.0017088	12.009
6	25401876	25402125	2.92095e-09	4.85188e-06	-21.3376
6	25402001	25402250	4.69345e-06	0.0015524	-17.0304
6	25643501	25643750	6.28913e-05	0.0090692	-15.809
6	25715876	25716125	3.89887e-09	6.14684e-06	20.3472
6	25716001	25716250	8.21047e-08	7.28397e-05	19.9989
6	25718751	25719000	3.2342e-06	0.00119805	-10.4882
6	25719376	25719625	5.18957e-05	0.00803904	-13.8478
6	25719501	25719750	1.65114e-05	0.00372974	-12.873
6	25747251	25747500	2.92058e-06	0.00111113	-13.2371
6	26054001	26054250	5.86525e-05	0.00866341	18.9332
6	26054126	26054375	5.86525e-05	0.00866341	18.9332
6	26544876	26545125	4.66972e-05	0.00750506	-10.4886
6	26895876	26896125	7.92567e-08	7.08762e-05	17.3284
6	27375376	27375625	3.70723e-05	0.00646692	-15.5727
6	27909126	27909375	4.516e-05	0.0073482	-11.5156
6	28203376	28203625	3.91945e-06	0.00137318	-19.7494
6	28997751	28998000	4.85942e-05	0.0077071	-19.5208
6	29259126	29259375	9.88571e-06	0.00260983	-13.0206
6	29498251	29498500	3.16456e-05	0.00580163	-18.2094
6	29498376	29498625	3.16456e-05	0.00580163	-18.2094
6	30284876	30285125	6.35333e-06	0.00192777	-15.6934
6	30683876	30684125	2.39948e-06	0.000961344	-10.4774
6	30917376	30917625	9.77058e-08	8.36761e-05	21.6453
6	31373626	31373875	3.70374e-06	0.00131982	19.2029
6	31417501	31417750	1.63835e-05	0.00371119	-23.8799
6	31718626	31718875	3.94667e-06	0.00137834	-14.3685
6	32396876	32397125	4.64561e-05	0.0074779	11.5022
6	32749751	32750000	1.33442e-05	0.00322065	-10.9392
6	32749876	32750125	2.43361e-05	0.0048608	-17.7909
6	33347001	33347250	2.35676e-05	0.00476163	-18.825
6	33347126	33347375	2.35676e-05	0.00476163	-18.825
6	33600501	33600750	1.66732e-07	0.000126045	-19.3982
6	33600626	33600875	1.42781e-05	0.0033722	-13.5238
6	33662751	33663000	1.44535e-05	0.00340038	-24.0573
6	34051876	34052125	1.08643e-05	0.00278001	-15.7796
6	34105751	34106000	1.60704e-05	0.00366849	-12.4555
6	34177126	34177375	1.5126e-07	0.000116279	-24.7619
6	34177251	34177500	4.77743e-06	0.00157469	-25.6707
6	34183751	34184000	5.12871e-05	0.00798809	10.6051
6	34899751	34900000	3.52492e-05	0.00624954	-10.6496
6	35106626	35106875	2.54973e-05	0.00502274	-12.4964
6	35106751	35107000	1.7321e-05	0.0038646	-11.5769
6	36019751	36020000	1.73418e-06	0.000757113	-18.6732
6	36019876	36020125	1.3725e-06	0.000639191	-15.8054
6	36631751	36632000	1.03884e-05	0.00269517	10.3202
6	36951001	36951250	1.87158e-05	0.00407112	-12.793
6	36966626	36966875	2.45776e-06	0.000977435	-17.4802
6	36966751	36967000	2.33117e-05	0.00472907	-11.5633
6	37073501	37073750	2.33692e-06	0.00094407	-15.9838
6	37261251	37261500	6.08885e-05	0.00889218	-12.5846
6	37294876	37295125	8.18462e-08	7.26567e-05	-13.6759
6	37416876	37417125	4.83063e-05	0.00767564	23.0976
6	37514501	37514750	6.49564e-05	0.00924889	13.7107
6	37514626	37514875	1.41033e-05	0.00334119	12.4563
6	37641876	37642125	2.95314e-05	0.00555024	-21.6797
6	37642001	37642250	3.87481e-06	0.00136175	-19.8139
6	37841251	37841500	5.64086e-05	0.00846712	-17.9277
6	38630876	38631125	4.42038e-05	0.00725352	16.4622
6	38681876	38682125	2.72851e-05	0.00526148	-11.7063
6	38904876	38905125	3.99799e-06	0.00138848	20.2637
6	38905001	38905250	1.19534e-06	0.000574824	16.1736
6	38919751	38920000	6.7633e-06	0.00201303	10.5099
6	38944001	38944250	2.87751e-07	0.000193976	-11.3391
6	38944126	38944375	9.86085e-12	3.8103e-08	-15.0894
6	39263376	39263625	1.86816e-07	0.000137461	-17.8396
6	39263501	39263750	4.52185e-06	0.001513	-14.8431
6	39413126	39413375	6.66793e-05	0.00941141	-13.75
6	39474876	39475125	5.4389e-05	0.00828173	12.3454
6	39535751	39536000	3.51827e-06	0.00127146	12.8081
6	39703626	39703875	6.75941e-05	0.00950369	-16.5093
6	39703751	39704000	7.30489e-05	0.00998724	-18.5271
6	39895126	39895375	1.17498e-08	1.52282e-05	12.0771
6	39895251	39895500	8.76161e-08	7.69812e-05	11.6548
6	40075751	40076000	5.1377e-05	0.0079923	12.8139
6	40076251	40076500	3.17621e-07	0.000210316	25.2249
6	40166751	40167000	8.57874e-06	0.00237407	-19.9665
6	40411126	40411375	3.59628e-05	0.00633482	15.0964
6	41322251	41322500	1.64337e-05	0.00372105	-19.8265
6	42102251	42102500	2.25733e-05	0.00461527	-12.5177
6	42275501	42275750	4.46079e-05	0.00729322	15.2683
6	42419501	42419750	8.68186e-06	0.00239125	22.8402
6	42516501	42516750	7.31216e-06	0.00212127	15.842
6	42524251	42524500	2.19993e-07	0.000156329	14.5937
6	42524376	42524625	9.71091e-09	1.30743e-05	16.6635
6	42653376	42653625	5.06815e-05	0.00792989	12.7385
6	42696251	42696500	7.93062e-07	0.00042678	15.8809
6	42709501	42709750	6.381e-05	0.00915455	-21.4462
6	42709626	42709875	1.45416e-08	1.82617e-05	-19.4118
6	42709751	42710000	5.53192e-05	0.0083743	-17.9336
6	43020126	43020375	2.7253e-05	0.00525701	10.117
6	43203876	43204125	7.78477e-07	0.000421652	-16.7408
6	43246751	43247000	1.98082e-06	0.000834944	25.0874
6	43321251	43321500	2.85873e-06	0.00109419	17.25
6	44132626	44132875	8.17683e-06	0.00230011	-11.7188
6	44156751	44157000	6.24452e-06	0.00190308	14.6772
6	44237251	44237500	9.43943e-14	7.0881e-10	-25.476
6	44237376	44237625	9.07328e-18	1.86162e-13	-23.0133
6	44237501	44237750	9.7985e-06	0.00259197	-16.4008
6	45013501	45013750	3.2193e-06	0.00119483	11.4463
6	45774001	45774250	2.73085e-05	0.00526308	18.3969
6	45840626	45840875	9.97551e-07	0.00050722	-15.2101
6	45903126	45903375	5.06807e-05	0.00792989	18.3129
[truncated: 5,907 more rows]
